# Supplementary material for: Polymorphism of Saccharomyces cerevisiae Strains in DNA Metabolism Genes
Source: Int J Mol Sci. 2023 Apr 25;24(9):7795. doi: 10.3390/ijms24097795 (PMC10178279; doi:10.3390/ijms24097795)
Supplement: Supplementary file 1 [file ijms-24-07795-s001.zip]

Archive with 3 entries (3 files):
- Suppl Table S1.xlsx
- Suppl Table_S2.xlsx
- Suppl Table_S3.xlsx
