# Supplementary material for: Polymorphism of Saccharomyces cerevisiae Strains in DNA Metabolism Genes
Source: Int J Mol Sci. 2023 Apr 25;24(9):7795. doi: 10.3390/ijms24097795 (PMC10178279; doi:10.3390/ijms24097795)
Supplement: Supplementary file 1 [file ijms-24-07795-s001.zip › Suppl Table S1.xlsx]

## Sheet: 171genes
Supplementary Table 1. A panel of genes involved in DNA transactions that was chosen for our study.
Gene symbol	Product function	Protein length (aa)	Primary pathway	Essential
ABF1	DNA bnding	731	Chromatin	yes
APN1	AP endonuclease	367	BER
APN2	AP endonuclease	520	BER
ASF1	Histone binding	279	Chromatin
CAC2	subunit of chromatin assembly factor (CAF-1)	468	Chromatin
CDC13	ssDNA bnding	924	Telomeres	yes
CDC24	guanine nucleotide exchange factor	854	Cell cycle	yes
CDC27	subunit of anaphase-promoting complex	758	Cell cycle	yes
CDC28	catalytic subunit of cyclin-dependent kinase	298	Cell cycle, replication, transcription	yes
CDC45	ssDNA binding, release of MCM from Mcm10	650	Replication initiation	yes
CDC6	Component of pre-replicative complex (pre- RC), ATP-binding	513	Replication initiation	yes
CDC7	Ser/Thr kinase, catalytic subunit of Dbf4-dependent kinase (DDK)	507	Replication initiation	yes
CDC8	mono- and diphosphate kinase	216	Nucleotide metabolism	yes
CDC9	DNA ligase 1	755	Replication and repair	yes
CKS1	cyclin-dependent kinase subunit	150	Cell cycle
CLB3	B-type cyclin	427	Cell cycle
CLB5	B-type cyclin	435	Replication and cell cycle
CLB6	B-type cyclin	380	Replication initiation
CSM2	RAD51 paralog; component of Shu complex; stimulates strand exchange	213	recombination
CTF18	subunit of replication factor C (RFC)-like complex	741	Sister chromatid cohesion and checkpoint
CTF3	kinetochore protein	733	Cell cycle
CTF4	chromatin-associated protein interacting with Pol1	927	Replication and cell cycle
CTF8	subunit of replication factor C (RFC)-like complex	133	Sister chromatid cohesion
DBF4	a subunit of DDK	704	Replication initiation	yes
DDC1	subunit of PCNA-like clamp	612	DNA damage checkpoint
DEP1	componnt of histone deacetylase complex	405	Chromatin
DIF1	protein regulating nuclear import of RNRs	133	Nucleotide metabolism and cell cycle
DMC1	RAD51 homolog, forms filaments with DNA, performs DNA strand exchanage in meiosis	334	meiotic recombination
DNA2	DNA helicase and 5'-flap endonuclease	1522	Replication, recombinaiton, and repair	yes
DNL4	subunit of DNA ligase IV	944	Non-homologous end joining
DPB11	subunit of replication pre-initiation complex	764	Replication initiation, checkpoint	yes
DPB2	second subunit of pol ε	689	Replication	yes
DPB3	third subunit of pol ε	201	Replication
DPB4	fouth subunit of pol ε	196	Replication, chromatin
DUN1	Cell cycle checkpoint Ser/Thr kinase	513	DNA damage checkpoint
ELG1	subunit of replication factor C (RFC)-like complex	791	Replication and repair
EXO1	5'->3' exonuclease	702	Replication, recombination, and repair
EXO5	mitochondrial 5'->3' exonuclease	585	Mitochindrial genome maintenance
HAM1	inosine triphosphate pyrophosphohydrolase pyrophosphatase	197	Nucleotide metabolism
HDA1	subunit of histone deacetylase	706	Chromatin
HDA2	subunit of histone deacetylase	674	Chromatin, telomeres
HDA3	subunit of histone deacetylase	655	Chromatin
HEL1	ubiquitine ligase	551	Chromatin
HFM1	DNA helicase	1187	Meiosis, recombination
HHF1	histone H4	103	Chromatin
HPC2	subunit of a nucleosome assembly complex	625	Chromatin
HSM3	proteasome chaperone	480	Chaperone involved in proteasomal function in genome stability
HST4	protein deacetylase	370	Cell cycle, mitochondria
HTB1	histone H2B	131	Chromatin
HTB2	histone H2B	131	Chromatin
MCM1	transcription factor	286	Cell cycle, replication initiation	yes
MCM10	chromatin-associated protein stabilizing pol α	571	Replication initiation	yes
MCM2	component of MCM helicase	868	Replication and repair	yes
MCM3	component of MCM helicase	971	Replication and repair	yes
MCM4	component of MCM helicase	933	Replication and repair
MCM5	component of MCM helicase	775	Replication and repair	yes
MCM6	component of MCM helicase	1017	Replication and repair	yes
MCM7	component of MCM helicase	845	Replication and repair	yes
MEC1	Ser/Thr kinase	2368	Replication and repair, telomres, checkpoint	yes
MEC3	subunit of alternative clamp	474	checkpoint, telomeres
MET18	assembly of iron-sulfur clusters and tergeting their incorporation	1032	Replication and repair, telomeres, metabolism
MGS1	ATPase and ssDNA annealing activity	587	Replication and repair
MIP1	mitochondrial pol γ	1254	Mitochondrial replication
MLH1	ATP-dependent endnuclease subunit of MutLα, β, γ complexes	769	DNA mismatch repair
MMS1	subunit of E3 ubiqiutine ligase	1407	DNA repair
MMS2	Ubiquitine comjugating enzyme variant	137	DNA repair
MMS22	subunit of E3 ubiqiutine ligase	1454	DNA repair
MMS4	Subunit of structure-specific endonuclease	691	DNA repair and recombination
MPH1	3'->5' DNA helicase	993	DNA replication, repair and recombination
MRC1	subunit of replication fork protection protein	1096	DNA replication, repair, checkpoint
MRE11	nuclease subunit of MRX complex	692	DNA repair and recombination
MSH1	DNA mismatch-binding protein	959	Mitochondrial DNA repair
MSH3	mismatch-binding protein	1018	DNA mismatch repair
MSH5	mutS family protein	901	recombination in meiosis
MSH6	mutS family protein	1242	DNA mismatch repair
MSI1	subunit of chromatin assembly factor (CAF-1)	422	Checkpoint
MUM2	subunit of a complex that controls DNA methylation during sporulation	366	Meiotic DNA replication
MUS81	subunit of structure-specific endonuclease	632	DNA repair and recombination
NEJ1	subunit of DNA ligase IV	342	DNA repair and recombination
NTG1	glycosylase/AP lyase	399	DNA repair
NTG2	glycosylase/AP lyase	380	DNA repair
ORC2	subunit of the origin-recognition complex	620	Replication initiation	yes
ORC4	subunit of the origin-recognition complex	529	Replication initiation	yes
ORC6	subunit of the origin-recognition complex	435	Replication initiation	yes
PIF1	DNA helicse	859	DNA repair, BIR and and recombination
POL1	catalytic subunit of the B-family pol α	1468	Replication	yes
POL12	accessory subunot of pol α	705	Replication	yes
POL2	catalytic subunit of the Β-family pol ε	2222	Replication	yes
POL3	catalytic subunit of the Β-familycpol δ	1097	Replication and repair	yes
POL30	sliding clump, PCNA	258	Replication and repair	yes
POL31	second subunit of pol δ and pol ζ	487	Replication and repair	yes
POL32	third subunit of pol δ and pol ζ	350	Replication and repair
POL4	X-family pol λ ortholog	582	DSB repair
PRI1	catalytic subunit of primase	409	Replication and repair	yes
PRI2	large subunit of primase	528	Replication and repair	yes
PSF1	subunit of GINS complex	208	Replication intiation	yes
PSF2	subunit of GINS complex	213	Replication intiation	yes
PSF3	subunit of GINS complex	194	Replication intiation	yes
PSY3	RAD51 paralog; component of Shu complex; stimulates strand exchange	242	recombination
PSY4	subunit of protein phosphatase	441	DNA damage checkpoint
PTC3	protein phosphatase	468	DNA damage checkpoint
RAD1	ssDNA endonuclease	1100	DNA repair
RAD16	binds damaged DNA	790	DNA repair
RAD17	dsDNA binding	401	DNA damage checkpoint
RAD2	ssDNA endonuclease	1031	DNA repair
RAD24	subunit of alternative clamp loader	659	Checkpoint
RAD26	DNA-dependent ATPase	1085	Transcription-coupled repair
RAD27	5'->3' exonuclease, 5' flap endonuclease	382	Replication and repair
RAD3	5'->3' helicase	778	DNA repair	yes
RAD30	the Y family pol η	632	Translesion DNA synthesis
RAD5	DNA helicase, ubiquitin ligase	1169	DNA damage tolerance via translesion DNA synthesis and template switching
RAD50	subunit of MRX complex	1312	Repair of DSBs
RAD51	RecA ortholog, forms filaments with DNA, performs DNA strand exchanage	400	Repair of DSBs, homologous recombination
RAD52	stimulates strand exchange by Rad51	471	Repair of DSBs, homologous recombination
RAD53	kinase	821	DNA damage and replication checkpoints, replication initiation	yes
RAD54	dsDNA binding ATPase and translocase	898	DNA repair, recombination, telomere maintenance
RAD55	RAD51 paralog; stimulates strand exchange	406	Repair of DSBs, homologous recombination
RAD57	RAD51 paralog; stimulates strand exchange	460	Repair of DSBs, homologous recombination
RAD59	stimulates strand exchange	238	Repair of DSBs, homologous recombination
RAD6	ubiquitin-conjugating enzyme	172	Mitotic checkpoin, recombination, chromatin, postreplicative NA repair
RAD7	binding damaged DNA	565	DNA repair
RAD9	DNA damage checkpoint protein	1309	DNA repair
RDH54	dsDNA binding ATPase and translocase	958	Repair, recombination, telomeres, checkpoint
REV1	Y-family DNA polymerase-like deoxycytidyl transferase	983	Translesion DNA synthesis
REV3	catalytic subunit of B -family DNA pol ζ	1504	Translesion DNA synthesis
REV7	accessory subunit of the pol ζ	245	Translesion DNA synthesis
RFA1	subunit of ssDNA binding replication protein A (RPA)	621	Replication, repair and recombination, telomeres	yes
RFA2	subunit of ssDNA binding RPA	273	Replication, repair and recombination, telomeres	yes
RFA3	subunit of ssDNA binding RPA	122	Replication, repair and recombination, telomeres	yes
RFC1	subunit of a clamp loader, replication factor C (RFC)	861	Replication and repair	yes
RFC2	subunit of a clamp loader RFC	353	Replication and repair	yes
RFC3	subunit of a clamp loader RFC	340	Replication and repair	yes
RFC4	subunit of a clamp loader RFC	323	Replication and repair	yes
RFC5	subunit of a clamp loader RFC	354	Replication and repair	yes
RIF1	binds replication origins, telimeres, centromeres	1916	Replication and recombination, telomeres
RIF2	binds replication origins, telimeres, centromeres	395	Replication and recombination, telomeres
RIM1	ssDNA-binding protein	135	mitochondrial genome maintenance
RIM2	pyrimidine nuclotide transmembrane transporter	377	mitochondrial genome maintenance	yes
RLF2	largest subunit of CAF-1	606	Chromatin, DNA repair checkpoint
RMI1	interacts with Top3 and Sgs1	241	recombination, topological DNA processing, dissolution, joint molecule disruption
RNH1	ribonuclease H1	348	Transcription
RNH201	ribonuclease H2 involved in Okazaki fragment processing	307	Replication and repair
RNH202	subunit of rinonuclease H2	350	Replication and repair
RNH203	subunit of rinonuclease H3	110	Replication and repair
RNR1	large subunit of ribonucleotide-diphosphate reductase	888	Nucleotide biosynthesis	yes*	*viable in BY4741/S288C bur possess a slow growth phenotype
RNR2	component of small subunit of ribonucleotide-diphosphate reductase	399	Nucleotide biosynthesis	yes
RNR3	minor isoform of large subunit of ribonucleotide-diphosphate reductase	869	Nucleotide biosynthesis
RNR4	component of a small subunit of ribonucleotide-diphosphate reductase	345	Nucleotide biosynthesis
RTT101	a subunit of E3 ubiquitine complex	842	Replication and repair
RTT105	RPA chaperone	208	Replication and repair, Ty1 tranposition	yes
RTT106	histone chaperone	455	Chromatin, Ty1 tranposition
RTT109	histone acetyltransferase	436	Repair of DSBs, Ty1 transposition
SAE2	endocunclease, component of MRX complex	345	recombination, telomeres
SAS3	catalytic subunit of histone deacetylase	831	Transcriptional silencing
SAW1	flap-binding protein	261	DBS repair
SGS1	helicase of RecQ family	1447	DBS repair, recombination, telomeres
SHU1	component of Shu complex; stimulates strand exchange	150	recombination
SHU2	component of Shu complex; stimulates strand exchange	223	recombination
SIR2	histon deacetylase	562	silencing, telomeres, replication initiation
SIR4	subunit of chromatin silencing complex	1358	silencing, telomeres
SLD2	binding ssDNA at origins	453	Replication initiation, checkpoint	yes
SLD3	recruitment of Cdc45	668	Replication initiation, checkpoint	yes
SLD5	subunit of GINS complex	294	Replication initiation, DSB repair	yes
SLD7	replication origin firing factor	257	Replication initiation	yes
SLX1	endonuclease with activity on branched DNA	304	Replication, recombination
SLX4	Endonuclease, participate in resolution	748	recombination, resolution, BIR
SML1	ribonucleotide reductase inhibitor	104	Nucleotide metabolism, response to DNA damage
SPT16	subunit of FACT complex	1035	Chromatin, replication	yes
SRS2	DNA helicase, removes Rad51 from DNA	1174	recombination
SWC5	histone exchange	303	Chromatin, checkpoint
SWI1	subunit of chromatin remodeling complex	1314	Chromatin, transcription	yes
TAH1	component of Hsp90 interacting complex	111	Protein folding control
TDP1	tyrosyl-DNA phosphodiesterase	544	DNA repair
TEL1	protein kinase	2787	telomers, checkpoint, recombination
TOF1	subunit of checkpoint complex	1238	DNA damage response, replication, checkpoint
TOP1	topoisomerase I	769	Replication and recombination
TOP2	topoisomerase II	1428	Replication and recombination, meiosis	yes
TOP3	DNA topoisomerase III	656	recombination, dissolution, joint molecule disruption
UBC4	ubiquitin-conjugating E2 enzyme	148	Replication
UBI13	ubiquitin-conjugating E2 enzyme	153	Postreplicative repair
UNG1	uracil DNA gycosylase	359	DNA repair
XRS2	component of Mre11 complex	854	DSB repair, telomeres, checkpoint
YEN1	endonuclease, Holliday junction resolvase	759	recombination, resolution, BIR
