# Supplementary material for: Polymorphism of Saccharomyces cerevisiae Strains in DNA Metabolism Genes
Source: Int J Mol Sci. 2023 Apr 25;24(9):7795. doi: 10.3390/ijms24097795 (PMC10178279; doi:10.3390/ijms24097795)
Supplement: Supplementary file 1 [file ijms-24-07795-s001.zip › Suppl Table_S2.xlsx]

## Sheet: 183genes
CHROM	POS	REF	ALT	Consequence	Impact	Gene symbol	Gene	CDS position	Protein position	Amino acids	Codons	Sample
chrI	62990	C	T	missense_variant	MODERATE	CDC24	YAL041W	151	51	R/W	Cgg/Tgg	SK1(hom)
chrI	63992	C	T	missense_variant	MODERATE	CDC24	YAL041W	1153	385	H/Y	Cac/Tac	SK1(hom)
chrI	64499	C	T	missense_variant	MODERATE	CDC24	YAL041W	1660	554	P/S	Cct/Tct	SK1(hom)
chrI	65365	G	A	synonymous_variant	LOW	CDC24	YAL041W	2526	842	A	gcG/gcA	SK1(hom)
chrI	94767	C	G	missense_variant	MODERATE	SAW1	YAL027W	81	27	I/M	atC/atG	SK1(hom)
chrI	94863	A	G	synonymous_variant	LOW	SAW1	YAL027W	177	59	P	ccA/ccG	SK1(hom)
chrI	94915	A	G	missense_variant	MODERATE	SAW1	YAL027W	229	77	I/V	Atc/Gtc	SK1(hom)
chrI	95018	T	C	missense_variant	MODERATE	SAW1	YAL027W	332	111	I/T	aTc/aCc	SK1(hom)
chrI	95043	A	T	synonymous_variant	LOW	SAW1	YAL027W	357	119	A	gcA/gcT	SK1(hom)
chrI	95055	G	A	synonymous_variant	LOW	SAW1	YAL027W	369	123	T	acG/acA	SK1(hom)
chrI	95073	T	A	synonymous_variant	LOW	SAW1	YAL027W	387	129	S	tcT/tcA	SK1(hom)
chrI	95116	T	C	synonymous_variant	LOW	SAW1	YAL027W	430	144	L	Ttg/Ctg	SK1(hom)
chrI	95139	G	A	synonymous_variant	LOW	SAW1	YAL027W	453	151	E	gaG/gaA	SK1(hom)
chrI	95169	G	A	synonymous_variant	LOW	SAW1	YAL027W	483	161	K	aaG/aaA	SK1(hom)
chrI	95190	T	C	synonymous_variant	LOW	SAW1	YAL027W	504	168	Y	taT/taC	SK1(hom)
chrI	95238	A	T	synonymous_variant	LOW	SAW1	YAL027W	552	184	G	ggA/ggT	SK1(hom)
chrI	95327	C	T	missense_variant	MODERATE	SAW1	YAL027W	641	214	T/I	aCa/aTa	SK1(hom)
chrI	95373	G	A	synonymous_variant	LOW	SAW1	YAL027W	687	229	K	aaG/aaA	SK1(hom)
chrI	95376	T	C	synonymous_variant	LOW	SAW1	YAL027W	690	230	P	ccT/ccC	SK1(hom)
chrI	95388	A	G	synonymous_variant	LOW	SAW1	YAL027W	702	234	L	ttA/ttG	SK1(hom)
chrI	95391	T	C	synonymous_variant	LOW	SAW1	YAL027W	705	235	G	ggT/ggC	SK1(hom)
chrI	95412	G	C	synonymous_variant	LOW	SAW1	YAL027W	726	242	V	gtG/gtC	SK1(hom)
chrI	95448	G	A	synonymous_variant	LOW	SAW1	YAL027W	762	254	Q	caG/caA	SK1(hom)
chrI	129476	A	G	synonymous_variant	LOW	DEP1	YAL013W	207	69	K	aaA/aaG	SK1(hom)
chrI	129517	T	C	missense_variant	MODERATE	DEP1	YAL013W	248	83	L/P	cTc/cCc	SK1(hom)
chrI	130254	T	C	missense_variant	MODERATE	DEP1	YAL013W	985	329	C/R	Tgc/Cgc	SK1(hom)
chrI	130292	C	T	synonymous_variant	LOW	DEP1	YAL013W	1023	341	C	tgC/tgT	SK1(hom)
chrI	130362	C	T	missense_variant	MODERATE	DEP1	YAL013W	1093	365	L/F	Ctc/Ttc	SK1(hom)
chrII	51538	T	C	synonymous_variant	LOW	TEL1	YBL088C	7845	2615	L	ttA/ttG	SK1(hom)
chrII	51746	C	T	missense_variant	MODERATE	TEL1	YBL088C	7637	2546	G/D	gGc/gAc	SK1(hom)
chrII	51921	G	A	synonymous_variant	LOW	TEL1	YBL088C	7462	2488	L	Cta/Tta	SK1(hom)
chrII	52035	C	T	missense_variant	MODERATE	TEL1	YBL088C	7348	2450	V/I	Gtc/Atc	SK1(hom)
chrII	52217	C	T	missense_variant	MODERATE	TEL1	YBL088C	7166	2389	R/H	cGc/cAc	SK1(hom)
chrII	52615	C	T	synonymous_variant	LOW	TEL1	YBL088C	6768	2256	E	gaG/gaA	SK1(hom)
chrII	53512	A	C	synonymous_variant	LOW	TEL1	YBL088C	5871	1957	L	ctT/ctG	SK1(hom)
chrII	53554	G	C	synonymous_variant	LOW	TEL1	YBL088C	5829	1943	P	ccC/ccG	SK1(hom)
chrII	53802	A	C	missense_variant	MODERATE	TEL1	YBL088C	5581	1861	L/V	Tta/Gta	SK1(hom)
chrII	53853	T	A	missense_variant	MODERATE	TEL1	YBL088C	5530	1844	S/C	Agc/Tgc	SK1(hom)
chrII	54034	G	A	synonymous_variant	LOW	TEL1	YBL088C	5349	1783	G	ggC/ggT	SK1(hom)
chrII	54042	G	A	synonymous_variant	LOW	TEL1	YBL088C	5341	1781	L	Cta/Tta	SK1(hom)
chrII	54055	A	G	synonymous_variant	LOW	TEL1	YBL088C	5328	1776	N	aaT/aaC	SK1(hom)
chrII	54057	T	C	missense_variant	MODERATE	TEL1	YBL088C	5326	1776	N/D	Aat/Gat	SK1(hom)
chrII	54133	C	T	synonymous_variant	LOW	TEL1	YBL088C	5250	1750	L	ttG/ttA	SK1(hom)
chrII	54156	T	C	missense_variant	MODERATE	TEL1	YBL088C	5227	1743	K/E	Aaa/Gaa	SK1(hom)
chrII	54607	G	A	synonymous_variant	LOW	TEL1	YBL088C	4776	1592	D	gaC/gaT	SK1(hom)
chrII	54682	T	C	missense_variant	MODERATE	TEL1	YBL088C	4701	1567	I/M	atA/atG	SK1(hom)
chrII	54925	G	A	synonymous_variant	LOW	TEL1	YBL088C	4458	1486	F	ttC/ttT	SK1(hom)
chrII	54988	A	G	synonymous_variant	LOW	TEL1	YBL088C	4395	1465	S	tcT/tcC	SK1(hom)
chrII	55182	G	A	missense_variant	MODERATE	TEL1	YBL088C	4201	1401	R/W	Cgg/Tgg	SK1(hom)
chrII	55659	A	C	missense_variant	MODERATE	TEL1	YBL088C	3724	1242	S/A	Tcg/Gcg	SK1(hom)
chrII	56131	G	A	synonymous_variant	LOW	TEL1	YBL088C	3252	1084	Y	taC/taT	SK1(hom)
chrII	56575	A	T	synonymous_variant	LOW	TEL1	YBL088C	2808	936	S	tcT/tcA	SK1(hom)
chrII	56654	G	C	missense_variant	MODERATE	TEL1	YBL088C	2729	910	A/G	gCa/gGa	SK1(hom)
chrII	56942	A	T	missense_variant	MODERATE	TEL1	YBL088C	2441	814	L/Q	cTg/cAg	SK1(hom)
chrII	56974	C	A	synonymous_variant	LOW	TEL1	YBL088C	2409	803	P	ccG/ccT	SK1(hom)
chrII	57115	G	A	synonymous_variant	LOW	TEL1	YBL088C	2268	756	D	gaC/gaT	SK1(hom)
chrII	57316	T	C	synonymous_variant	LOW	TEL1	YBL088C	2067	689	S	tcA/tcG	SK1(hom)
chrII	57450	C	A	missense_variant	MODERATE	TEL1	YBL088C	1933	645	G/C	Ggc/Tgc	SK1(hom)
chrII	57880	G	A	synonymous_variant	LOW	TEL1	YBL088C	1503	501	C	tgC/tgT	SK1(hom)
chrII	58174	A	T	synonymous_variant	LOW	TEL1	YBL088C	1209	403	S	tcT/tcA	SK1(hom)
chrII	58450	G	A	synonymous_variant	LOW	TEL1	YBL088C	933	311	Y	taC/taT	SK1(hom)
chrII	58496	A	G	missense_variant	MODERATE	TEL1	YBL088C	887	296	V/A	gTt/gCt	SK1(hom)
chrII	58609	T	C	synonymous_variant	LOW	TEL1	YBL088C	774	258	T	acA/acG	SK1(hom)
chrII	58647	G	A	synonymous_variant	LOW	TEL1	YBL088C	736	246	L	Cta/Tta	SK1(hom)
chrII	58787	A	T	missense_variant	MODERATE	TEL1	YBL088C	596	199	F/Y	tTt/tAt	SK1(hom)
chrII	59164	G	C	synonymous_variant	LOW	TEL1	YBL088C	219	73	T	acC/acG	SK1(hom)
chrII	59191	G	C	missense_variant	MODERATE	TEL1	YBL088C	192	64	D/E	gaC/gaG	SK1(hom)
chrII	59199	A	G	missense_variant	MODERATE	TEL1	YBL088C	184	62	Y/H	Tac/Cac	SK1(hom)
chrII	67361	A	G	synonymous_variant	LOW	CDC27	YBL084C	2085	695	A	gcT/gcC	SK1(hom)
chrII	68282	GTTATTATTATTATTATTATTATTATTATTATTATTATTATTA	G	inframe_deletion	MODERATE	CDC27	YBL084C	1122-1163	374-388	NNNNNNNNNNNNNNN/N	aaTAATAATAATAATAATAATAATAATAATAATAATAATAATAAc/aac	SK1(hom)
chrII	68817	A	G	missense_variant	MODERATE	CDC27	YBL084C	629	210	I/T	aTt/aCt	SK1(hom)
chrII	68834	C	T	synonymous_variant	LOW	CDC27	YBL084C	612	204	K	aaG/aaA	LAN201;LAN211(hom);SK1(hom)
chrII	69355	G	C	missense_variant	MODERATE	CDC27	YBL084C	91	31	Q/E	Cag/Gag	SK1(hom)
chrII	113971	G	A	synonymous_variant	LOW	PTC3	YBL056W	210	70	A	gcG/gcA	SK1(hom)
chrII	114016	G	A	synonymous_variant	LOW	PTC3	YBL056W	255	85	E	gaG/gaA	SK1(hom)
chrII	114676	G	A	synonymous_variant	LOW	PTC3	YBL056W	915	305	E	gaG/gaA	SK1(hom)
chrII	114766	T	C	synonymous_variant	LOW	PTC3	YBL056W	1005	335	D	gaT/gaC	SK1(hom)
chrII	119450	C	T	missense_variant	MODERATE	SAS3	YBL052C	2425	809	E/K	Gaa/Aaa	SK1(hom)
chrII	119490	A	G	synonymous_variant	LOW	SAS3	YBL052C	2385	795	D	gaT/gaC	SK1(hom)
chrII	119499	A	G	synonymous_variant	LOW	SAS3	YBL052C	2376	792	D	gaT/gaC	LAN201;LAN211(hom);SK1(hom)
chrII	119604	A	G	synonymous_variant	LOW	SAS3	YBL052C	2271	757	D	gaT/gaC	LAN201;LAN211(hom)
chrII	119739	A	G	synonymous_variant	LOW	SAS3	YBL052C	2136	712	T	acT/acC	LAN201;LAN211(hom)
chrII	119918	T	G	missense_variant	MODERATE	SAS3	YBL052C	1957	653	T/P	Act/Cct	SK1(hom)
chrII	119934	T	C	synonymous_variant	LOW	SAS3	YBL052C	1941	647	E	gaA/gaG	SK1(hom)
chrII	119999	T	TTCG	inframe_insertion	MODERATE	SAS3	YBL052C	1875-1876	625-626	-/R	-/CGA	LAN201;LAN211(hom)
chrII	120122	T	C	missense_variant	MODERATE	SAS3	YBL052C	1753	585	M/V	Atg/Gtg	SK1(hom)
chrII	120170	G	A	synonymous_variant	LOW	SAS3	YBL052C	1705	569	L	Cta/Tta	LAN201;LAN211(hom)
chrII	120369	G	C	missense_variant	MODERATE	SAS3	YBL052C	1506	502	I/M	atC/atG	LAN201;LAN211(hom);SK1(hom)
chrII	120427	C	T	missense_variant	MODERATE	SAS3	YBL052C	1448	483	R/K	aGa/aAa	LAN201;LAN211(hom);SK1(hom)
chrII	120430	G	A	missense_variant	MODERATE	SAS3	YBL052C	1445	482	A/V	gCt/gTt	LAN201;LAN211(hom)
chrII	120437	C	A	missense_variant	MODERATE	SAS3	YBL052C	1438	480	D/Y	Gac/Tac	LAN201;LAN211(hom)
chrII	120585	A	G	synonymous_variant	LOW	SAS3	YBL052C	1290	430	Y	taT/taC	LAN201;LAN211(hom);SK1(hom)
chrII	120630	G	A	synonymous_variant	LOW	SAS3	YBL052C	1245	415	N	aaC/aaT	LAN201;LAN211(hom)
chrII	120701	A	G	missense_variant	MODERATE	SAS3	YBL052C	1174	392	Y/H	Tat/Cat	LAN201;LAN211(hom)
chrII	120888	G	C	synonymous_variant	LOW	SAS3	YBL052C	987	329	P	ccC/ccG	LAN201;LAN211(hom)
chrII	121101	C	T	synonymous_variant	LOW	SAS3	YBL052C	774	258	G	ggG/ggA	LAN201;LAN211(hom)
chrII	121110	T	C	synonymous_variant	LOW	SAS3	YBL052C	765	255	K	aaA/aaG	SK1(hom)
chrII	121194	G	A	synonymous_variant	LOW	SAS3	YBL052C	681	227	N	aaC/aaT	LAN201;LAN211(hom);SK1(hom)
chrII	121333	T	C	missense_variant	MODERATE	SAS3	YBL052C	542	181	N/S	aAt/aGt	SK1(hom)
chrII	121421	G	A	synonymous_variant	LOW	SAS3	YBL052C	454	152	L	Cta/Tta	LAN201;LAN211(hom);SK1(hom)
chrII	121576	C	G	missense_variant	MODERATE	SAS3	YBL052C	299	100	S/T	aGt/aCt	SK1(hom)
chrII	121643	A	G	missense_variant	MODERATE	SAS3	YBL052C	232	78	S/P	Tcc/Ccc	SK1(hom)
chrII	121809	C	T	synonymous_variant	LOW	SAS3	YBL052C	66	22	E	gaG/gaA	LAN201;LAN211(hom)
chrII	121848	C	T	synonymous_variant	LOW	SAS3	YBL052C	27	9	S	tcG/tcA	LAN201;LAN211(hom)
chrII	132460	A	G	missense_variant	MODERATE	PSY4	YBL046W	37	13	M/V	Atg/Gtg	SK1(hom)
chrII	132482	G	A	missense_variant	MODERATE	PSY4	YBL046W	59	20	S/N	aGc/aAc	LAN201;LAN211(hom)
chrII	132564	T	C	synonymous_variant	LOW	PSY4	YBL046W	141	47	P	ccT/ccC	LAN201;LAN211(hom)
chrII	132576	G	A	synonymous_variant	LOW	PSY4	YBL046W	153	51	R	cgG/cgA	LAN201;LAN211(hom);SK1(hom)
chrII	132654	T	C	synonymous_variant	LOW	PSY4	YBL046W	231	77	T	acT/acC	LAN201;LAN211(hom)
chrII	132945	A	G	synonymous_variant	LOW	PSY4	YBL046W	522	174	E	gaA/gaG	LAN201;LAN211(hom);SK1(hom)
chrII	132975	T	A	synonymous_variant	LOW	PSY4	YBL046W	552	184	I	atT/atA	LAN201;LAN211(hom);SK1(hom)
chrII	133026	T	TGAAGAGGATGAAGACAATGGTGATGGA	inframe_insertion	MODERATE	PSY4	YBL046W	603-604	201-202	-/EEDEDNGDG	-/GAAGAGGATGAAGACAATGGTGATGGA	LAN201;LAN211(hom);SK1(hom)
chrII	133107	A	G	synonymous_variant	LOW	PSY4	YBL046W	684	228	E	gaA/gaG	SK1(hom)
chrII	133163	G	C	missense_variant	MODERATE	PSY4	YBL046W	740	247	S/T	aGc/aCc	LAN201;LAN211(hom);SK1(hom)
chrII	133239	C	T	synonymous_variant	LOW	PSY4	YBL046W	816	272	D	gaC/gaT	LAN201;LAN211(hom)
chrII	133440	A	G	synonymous_variant	LOW	PSY4	YBL046W	1017	339	S	tcA/tcG	SK1(hom)
chrII	133590	T	C	synonymous_variant	LOW	PSY4	YBL046W	1167	389	D	gaT/gaC	SK1(hom)
chrII	133595	A	G	missense_variant	MODERATE	PSY4	YBL046W	1172	391	H/R	cAt/cGt	LAN201;LAN211(hom);SK1(hom)
chrII	133612	A	G	missense_variant	MODERATE	PSY4	YBL046W	1189	397	R/G	Aga/Gga	LAN201;LAN211(hom);SK1(hom)
chrII	133654	T	A	missense_variant	MODERATE	PSY4	YBL046W	1231	411	S/T	Tcg/Acg	SK1(hom)
chrII	133742	C	T	missense_variant	MODERATE	PSY4	YBL046W	1319	440	S/F	tCc/tTc	LAN201;LAN211(hom)
chrII	151865	T	C	missense_variant	MODERATE	POL12	YBL035C	1746	582	I/M	atA/atG	SK1(hom)
chrII	152073	C	T	missense_variant	MODERATE	POL12	YBL035C	1538	513	R/K	aGg/aAg	SK1(hom)
chrII	152171	G	T	synonymous_variant	LOW	POL12	YBL035C	1440	480	I	atC/atA	SK1(hom)
chrII	152423	G	A	synonymous_variant	LOW	POL12	YBL035C	1188	396	I	atC/atT	SK1(hom)
chrII	152483	G	A	synonymous_variant	LOW	POL12	YBL035C	1128	376	S	tcC/tcT	SK1(hom)
chrII	152624	C	T	synonymous_variant	LOW	POL12	YBL035C	987	329	R	agG/agA	SK1(hom)
chrII	152690	G	A	synonymous_variant	LOW	POL12	YBL035C	921	307	Y	taC/taT	SK1(hom)
chrII	152705	T	G	synonymous_variant	LOW	POL12	YBL035C	906	302	P	ccA/ccC	SK1(hom)
chrII	152750	A	C	synonymous_variant	LOW	POL12	YBL035C	861	287	T	acT/acG	SK1(hom)
chrII	152894	A	G	synonymous_variant	LOW	POL12	YBL035C	717	239	F	ttT/ttC	SK1(hom)
chrII	153007	C	T	missense_variant	MODERATE	POL12	YBL035C	604	202	E/K	Gaa/Aaa	SK1(hom)
chrII	153271	A	T	missense_variant	MODERATE	POL12	YBL035C	340	114	L/I	Tta/Ata	SK1(hom)
chrII	153609	AT	A	frameshift_variant&start_lost	HIGH	POL12	YBL035C	1	1	M/X	Atg/tg	SK1(hom)
chrII	175160	T	A	synonymous_variant	LOW	MCM2	YBL023C	2367	789	V	gtA/gtT	W303;SK1(hom)
chrII	175505	C	A	synonymous_variant	LOW	MCM2	YBL023C	2022	674	L	ctG/ctT	W303;SK1(hom)
chrII	175526	A	G	synonymous_variant	LOW	MCM2	YBL023C	2001	667	V	gtT/gtC	W303;SK1(hom)
chrII	175964	T	C	synonymous_variant	LOW	MCM2	YBL023C	1563	521	G	ggA/ggG	W303;SK1(hom)
chrII	176084	T	C	synonymous_variant	LOW	MCM2	YBL023C	1443	481	E	gaA/gaG	W303;SK1(hom)
chrII	176261	T	C	synonymous_variant	LOW	MCM2	YBL023C	1266	422	E	gaA/gaG	W303;SK1(hom)
chrII	176546	T	C	synonymous_variant	LOW	MCM2	YBL023C	981	327	R	agA/agG	W303;SK1(hom)
chrII	176636	G	A	synonymous_variant	LOW	MCM2	YBL023C	891	297	I	atC/atT	W303;SK1(hom)
chrII	177287	C	G	missense_variant	MODERATE	MCM2	YBL023C	240	80	E/D	gaG/gaC	W303;SK1(hom)
chrII	184388	G	A	synonymous_variant	LOW	APN2	YBL019W	36	12	K	aaG/aaA	LAN201;LAN211(hom)
chrII	184606	C	A	missense_variant	MODERATE	APN2	YBL019W	254	85	T/N	aCc/aAc	LAN201;LAN211(hom)
chrII	184799	T	C	synonymous_variant	LOW	APN2	YBL019W	447	149	D	gaT/gaC	LAN201;LAN211(hom)
chrII	184932	A	C	missense_variant	MODERATE	APN2	YBL019W	580	194	M/L	Atg/Ctg	LAN201;LAN211(hom);W303;SK1(hom)
chrII	184941	T	A	missense_variant	MODERATE	APN2	YBL019W	589	197	L/I	Tta/Ata	LAN201;LAN211(hom);W303;SK1(hom)
chrII	185478	C	G	missense_variant	MODERATE	APN2	YBL019W	1126	376	P/A	Ccc/Gcc	LAN201;LAN211(hom);W303;SK1(hom)
chrII	236554	C	T	synonymous_variant	LOW	HTB2	YBL002W	63	21	A	gcC/gcT	SK1(hom)
chrII	255469	G	A	synonymous_variant	LOW	HHF1	YBR009C	216	72	T	acC/acT	W303;SK1(hom)
chrII	352358	G	A	synonymous_variant	LOW	MUM2	YBR057C	936	312	N	aaC/aaT	SK1(hom)
chrII	352751	C	T	synonymous_variant	LOW	MUM2	YBR057C	543	181	E	gaG/gaA	SK1(hom)
chrII	352907	T	C	synonymous_variant	LOW	MUM2	YBR057C	387	129	T	acA/acG	SK1(hom)
chrII	360769	G	A	synonymous_variant	LOW	ORC2	YBR060C	1746	582	F	ttC/ttT	SK1(hom)
chrII	361006	G	C	synonymous_variant	LOW	ORC2	YBR060C	1509	503	T	acC/acG	SK1(hom)
chrII	361315	C	T	synonymous_variant	LOW	ORC2	YBR060C	1200	400	V	gtG/gtA	SK1(hom)
chrII	361354	C	T	synonymous_variant	LOW	ORC2	YBR060C	1161	387	E	gaG/gaA	SK1(hom)
chrII	361468	T	C	synonymous_variant	LOW	ORC2	YBR060C	1047	349	L	ttA/ttG	SK1(hom)
chrII	361594	T	C	synonymous_variant	LOW	ORC2	YBR060C	921	307	E	gaA/gaG	SK1(hom)
chrII	361627	A	G	synonymous_variant	LOW	ORC2	YBR060C	888	296	I	atT/atC	SK1(hom)
chrII	361669	G	A	synonymous_variant	LOW	ORC2	YBR060C	846	282	N	aaC/aaT	SK1(hom)
chrII	362051	G	A	missense_variant	MODERATE	ORC2	YBR060C	464	155	T/I	aCt/aTt	SK1(hom)
chrII	362183	T	C	missense_variant	MODERATE	ORC2	YBR060C	332	111	D/G	gAt/gGt	SK1(hom)
chrII	362354	C	T	missense_variant	MODERATE	ORC2	YBR060C	161	54	G/D	gGc/gAc	SK1(hom)
chrII	362377	C	T	synonymous_variant	LOW	ORC2	YBR060C	138	46	L	ttG/ttA	SK1(hom)
chrII	362403	T	C	missense_variant	MODERATE	ORC2	YBR060C	112	38	R/G	Aga/Gga	SK1(hom)
chrII	383124	A	T	missense_variant	MODERATE	RDH54	YBR073W	13	5	S/C	Agc/Tgc	SK1(hom)
chrII	383176	C	CG	frameshift_variant	HIGH	RDH54	YBR073W	65-66	22	S/SX	tcg/tcGg	LAN201;LAN211(hom);W303;BY4742;SK1(hom)
chrII	383249	G	A	synonymous_variant	LOW	RDH54	YBR073W	138	46	K	aaG/aaA	SK1(hom)
chrII	383276	G	A	synonymous_variant	LOW	RDH54	YBR073W	165	55	K	aaG/aaA	SK1(hom)
chrII	383344	T	C	missense_variant	MODERATE	RDH54	YBR073W	233	78	V/A	gTc/gCc	SK1(hom)
chrII	383378	T	C	synonymous_variant	LOW	RDH54	YBR073W	267	89	T	acT/acC	SK1(hom)
chrII	383390	C	T	synonymous_variant	LOW	RDH54	YBR073W	279	93	A	gcC/gcT	SK1(hom)
chrII	383409	T	A	missense_variant	MODERATE	RDH54	YBR073W	298	100	S/T	Tcc/Acc	SK1(hom)
chrII	383723	C	T	synonymous_variant	LOW	RDH54	YBR073W	612	204	S	agC/agT	SK1(hom)
chrII	383768	C	T	synonymous_variant	LOW	RDH54	YBR073W	657	219	Y	taC/taT	SK1(hom)
chrII	383960	A	G	synonymous_variant	LOW	RDH54	YBR073W	849	283	E	gaA/gaG	SK1(hom)
chrII	385751	C	A	missense_variant	MODERATE	RDH54	YBR073W	2640	880	S/R	agC/agA	SK1(hom)
chrII	406787	T	G	synonymous_variant	LOW	UBC4	YBR082C	288	96	P	ccA/ccC	LAN201;LAN211(hom);SK1(hom)
chrII	407146	A	G	synonymous_variant	LOW	UBC4	YBR082C	24	8	A	gcT/gcC	LAN201;LAN211(hom)
chrII	423800	C	T	synonymous_variant	LOW	RFC5	YBR087W	36	12	S	tcC/tcT	LAN201;LAN211(hom)
chrII	423950	A	G	synonymous_variant	LOW	RFC5	YBR087W	186	62	G	ggA/ggG	LAN201;LAN211(hom)
chrII	424031	C	T	synonymous_variant	LOW	RFC5	YBR087W	267	89	S	agC/agT	LAN201;LAN211(hom)
chrII	424154	A	G	synonymous_variant	LOW	RFC5	YBR087W	390	130	G	ggA/ggG	SK1(hom)
chrII	424199	G	A	synonymous_variant	LOW	RFC5	YBR087W	435	145	S	tcG/tcA	LAN201;LAN211(hom)
chrII	424346	C	T	synonymous_variant	LOW	RFC5	YBR087W	582	194	S	agC/agT	LAN201;LAN211(hom)
chrII	424367	C	T	synonymous_variant	LOW	RFC5	YBR087W	603	201	I	atC/atT	LAN201;LAN211(hom);SK1(hom)
chrII	424421	A	G	synonymous_variant	LOW	RFC5	YBR087W	657	219	L	ttA/ttG	LAN201;LAN211(hom);SK1(hom)
chrII	424448	A	G	synonymous_variant	LOW	RFC5	YBR087W	684	228	G	ggA/ggG	LAN201;LAN211(hom);SK1(hom)
chrII	424451	C	T	synonymous_variant	LOW	RFC5	YBR087W	687	229	N	aaC/aaT	LAN201;LAN211(hom);SK1(hom)
chrII	424490	G	A	synonymous_variant	LOW	RFC5	YBR087W	726	242	L	ctG/ctA	LAN201;LAN211(hom);SK1(hom)
chrII	424553	C	A	synonymous_variant	LOW	RFC5	YBR087W	789	263	I	atC/atA	SK1(hom)
chrII	424607	A	G	synonymous_variant	LOW	RFC5	YBR087W	843	281	E	gaA/gaG	LAN201;LAN211(hom);SK1(hom)
chrII	424811	T	C	synonymous_variant	LOW	RFC5	YBR087W	1047	349	V	gtT/gtC	LAN201;LAN211(hom);SK1(hom)
chrII	424821	C	T	synonymous_variant	LOW	RFC5	YBR087W	1057	353	L	Cta/Tta	SK1(hom)
chrII	425011	A	G	synonymous_variant	LOW	POL30	YBR088C	756	252	P	ccT/ccC	SK1(hom)
chrII	425338	T	C	synonymous_variant	LOW	POL30	YBR088C	429	143	E	gaA/gaG	SK1(hom)
chrII	425449	G	A	synonymous_variant	LOW	POL30	YBR088C	318	106	T	acC/acT	SK1(hom)
chrII	425467	G	T	synonymous_variant	LOW	POL30	YBR088C	300	100	I	atC/atA	LAN201;LAN211(hom)
chrII	425578	G	A	synonymous_variant	LOW	POL30	YBR088C	189	63	D	gaC/gaT	SK1(hom)
chrII	441565	C	T	synonymous_variant	LOW	MMS4	YBR098W	51	17	A	gcC/gcT	SK1(hom)
chrII	442031	G	C	missense_variant	MODERATE	MMS4	YBR098W	517	173	G/R	Gga/Cga	SK1(hom)
chrII	442040	A	G	missense_variant	MODERATE	MMS4	YBR098W	526	176	K/E	Aaa/Gaa	SK1(hom)
chrII	442059	G	C	missense_variant	MODERATE	MMS4	YBR098W	545	182	S/T	aGt/aCt	SK1(hom)
chrII	442136	C	T	missense_variant	MODERATE	MMS4	YBR098W	622	208	P/S	Cca/Tca	SK1(hom)
chrII	442181	C	G	missense_variant	MODERATE	MMS4	YBR098W	667	223	P/A	Cca/Gca	SK1(hom)
chrII	442233	C	A	missense_variant	MODERATE	MMS4	YBR098W	719	240	T/K	aCa/aAa	SK1(hom)
chrII	442249	G	A	synonymous_variant	LOW	MMS4	YBR098W	735	245	R	agG/agA	SK1(hom)
chrII	442711	T	C	synonymous_variant	LOW	MMS4	YBR098W	1197	399	I	atT/atC	SK1(hom)
chrII	442773	A	T	missense_variant	MODERATE	MMS4	YBR098W	1259	420	Q/L	cAa/cTa	SK1(hom)
chrII	442819	G	A	synonymous_variant	LOW	MMS4	YBR098W	1305	435	P	ccG/ccA	SK1(hom)
chrII	442879	C	T	synonymous_variant	LOW	MMS4	YBR098W	1365	455	Y	taC/taT	SK1(hom)
chrII	467353	A	C	missense_variant	MODERATE	RAD16	YBR114W	106	36	T/P	Act/Cct	SK1(hom)
chrII	468345	A	G	synonymous_variant	LOW	RAD16	YBR114W	1098	366	R	agA/agG	SK1(hom)
chrII	468402	G	A	synonymous_variant	LOW	RAD16	YBR114W	1155	385	S	tcG/tcA	SK1(hom)
chrII	468870	C	T	synonymous_variant	LOW	RAD16	YBR114W	1623	541	N	aaC/aaT	SK1(hom)
chrII	469086	C	T	synonymous_variant	LOW	RAD16	YBR114W	1839	613	G	ggC/ggT	SK1(hom)
chrII	469119	T	C	synonymous_variant	LOW	RAD16	YBR114W	1872	624	L	ctT/ctC	SK1(hom)
chrII	469122	G	A	synonymous_variant	LOW	RAD16	YBR114W	1875	625	V	gtG/gtA	SK1(hom)
chrII	469344	C	T	synonymous_variant	LOW	RAD16	YBR114W	2097	699	G	ggC/ggT	SK1(hom)
chrII	469374	G	A	synonymous_variant	LOW	RAD16	YBR114W	2127	709	S	tcG/tcA	SK1(het)
chrII	469455	T	C	synonymous_variant	LOW	RAD16	YBR114W	2208	736	Y	taT/taC	SK1(het)
chrII	504973	G	A	synonymous_variant	LOW	CKS1	YBR135W	120	40	E	gaG/gaA	SK1(hom)
chrII	504994	T	C	synonymous_variant	LOW	CKS1	YBR135W	141	47	P	ccT/ccC	SK1(hom)
chrII	505129	G	A	synonymous_variant	LOW	CKS1	YBR135W	276	92	A	gcG/gcA	SK1(hom)
chrII	505213	A	ACAGCAACAG	inframe_insertion	MODERATE	CKS1	YBR135W	360-361	120-121	-/QQQ	-/CAGCAACAG	SK1(hom)
chrII	505294	C	T	synonymous_variant	LOW	CKS1	YBR135W	441	147	P	ccC/ccT	SK1(hom)
chrII	505298	A	G	missense_variant	MODERATE	CKS1	YBR135W	445	149	I/V	Atc/Gtc	SK1(hom)
chrII	506138	C	T	synonymous_variant	LOW	MEC1	YBR136W	471	157	Y	taC/taT	SK1(hom)
chrII	506237	G	C	synonymous_variant	LOW	MEC1	YBR136W	570	190	S	tcG/tcC	SK1(hom)
chrII	506715	T	C	synonymous_variant	LOW	MEC1	YBR136W	1048	350	L	Ttg/Ctg	SK1(hom)
chrII	506915	C	T	synonymous_variant	LOW	MEC1	YBR136W	1248	416	R	cgC/cgT	SK1(hom)
chrII	507219	A	G	missense_variant	MODERATE	MEC1	YBR136W	1552	518	I/V	Atc/Gtc	SK1(hom)
chrII	507323	A	T	synonymous_variant	LOW	MEC1	YBR136W	1656	552	S	tcA/tcT	SK1(hom)
chrII	507737	A	G	synonymous_variant	LOW	MEC1	YBR136W	2070	690	V	gtA/gtG	SK1(hom)
chrII	507764	C	T	synonymous_variant	LOW	MEC1	YBR136W	2097	699	L	ctC/ctT	SK1(hom)
chrII	507796	T	C	missense_variant	MODERATE	MEC1	YBR136W	2129	710	I/T	aTa/aCa	SK1(hom)
chrII	507938	C	T	synonymous_variant	LOW	MEC1	YBR136W	2271	757	N	aaC/aaT	SK1(hom)
chrII	508130	A	G	synonymous_variant	LOW	MEC1	YBR136W	2463	821	K	aaA/aaG	SK1(hom)
chrII	508385	T	A	synonymous_variant	LOW	MEC1	YBR136W	2718	906	V	gtT/gtA	SK1(hom)
chrII	508421	C	A	synonymous_variant	LOW	MEC1	YBR136W	2754	918	P	ccC/ccA	SK1(hom)
chrII	508712	A	G	synonymous_variant	LOW	MEC1	YBR136W	3045	1015	V	gtA/gtG	SK1(hom)
chrII	509108	T	C	synonymous_variant	LOW	MEC1	YBR136W	3441	1147	N	aaT/aaC	SK1(hom)
chrII	509291	T	C	synonymous_variant	LOW	MEC1	YBR136W	3624	1208	N	aaT/aaC	SK1(hom)
chrII	509360	G	A	synonymous_variant	LOW	MEC1	YBR136W	3693	1231	L	ttG/ttA	SK1(hom)
chrII	509507	C	T	synonymous_variant	LOW	MEC1	YBR136W	3840	1280	S	tcC/tcT	SK1(hom)
chrII	509627	T	C	synonymous_variant	LOW	MEC1	YBR136W	3960	1320	I	atT/atC	SK1(hom)
chrII	509690	G	T	synonymous_variant	LOW	MEC1	YBR136W	4023	1341	S	tcG/tcT	SK1(hom)
chrII	509720	A	G	synonymous_variant	LOW	MEC1	YBR136W	4053	1351	R	agA/agG	SK1(hom)
chrII	510433	G	A	missense_variant	MODERATE	MEC1	YBR136W	4766	1589	R/K	aGg/aAg	SK1(hom)
chrII	510710	A	T	missense_variant	MODERATE	MEC1	YBR136W	5043	1681	Q/H	caA/caT	SK1(hom)
chrII	512166	G	A	missense_variant	MODERATE	MEC1	YBR136W	6499	2167	V/I	Gta/Ata	SK1(hom)
chrII	512167	T	C	missense_variant	MODERATE	MEC1	YBR136W	6500	2167	V/A	gTa/gCa	SK1(hom)
chrII	512684	T	C	synonymous_variant	LOW	MEC1	YBR136W	7017	2339	S	agT/agC	SK1(hom)
chrII	560167	T	A	synonymous_variant	LOW	CDC28	YBR160W	90	30	P	ccT/ccA	SK1(hom)
chrII	565729	G	T	missense_variant	MODERATE	EXO5	YBR163W	7	3	G/C	Ggc/Tgc	SK1(hom)
chrII	565735	G	A	missense_variant	MODERATE	EXO5	YBR163W	13	5	A/T	Gca/Aca	SK1(hom)
chrII	565750	T	C	missense_variant	MODERATE	EXO5	YBR163W	28	10	Y/H	Tat/Cat	SK1(hom)
chrII	565929	C	T	synonymous_variant	LOW	EXO5	YBR163W	207	69	T	acC/acT	SK1(hom)
chrII	565949	A	G	missense_variant	MODERATE	EXO5	YBR163W	227	76	N/S	aAt/aGt	SK1(hom)
chrII	566056	T	C	synonymous_variant	LOW	EXO5	YBR163W	334	112	L	Tta/Cta	SK1(hom)
chrII	566061	G	A	synonymous_variant	LOW	EXO5	YBR163W	339	113	E	gaG/gaA	SK1(hom)
chrII	566265	T	A	synonymous_variant	LOW	EXO5	YBR163W	543	181	P	ccT/ccA	SK1(hom)
chrII	566831	G	A	missense_variant	MODERATE	EXO5	YBR163W	1109	370	R/K	aGa/aAa	SK1(hom)
chrII	567077	C	A	missense_variant	MODERATE	EXO5	YBR163W	1355	452	T/K	aCa/aAa	SK1(hom)
chrII	567480	G	A	stop_retained_variant	LOW	EXO5	YBR163W	1758	586	*	taG/taA	SK1(hom)
chrII	607804	A	G	synonymous_variant	LOW	RIM2	YBR192W	153	51	K	aaA/aaG	SK1(hom)
chrII	607924	A	G	synonymous_variant	LOW	RIM2	YBR192W	273	91	S	tcA/tcG	SK1(hom)
chrII	608066	T	C	synonymous_variant	LOW	RIM2	YBR192W	415	139	L	Ttg/Ctg	SK1(hom)
chrII	608176	T	C	synonymous_variant	LOW	RIM2	YBR192W	525	175	P	ccT/ccC	SK1(hom)
chrII	608320	A	G	synonymous_variant	LOW	RIM2	YBR192W	669	223	L	ttA/ttG	SK1(hom)
chrII	608350	T	C	synonymous_variant	LOW	RIM2	YBR192W	699	233	T	acT/acC	SK1(hom)
chrII	608432	A	C	synonymous_variant	LOW	RIM2	YBR192W	781	261	R	Agg/Cgg	SK1(hom)
chrII	608620	T	C	synonymous_variant	LOW	RIM2	YBR192W	969	323	N	aaT/aaC	SK1(hom)
chrII	610797	T	C	synonymous_variant	LOW	MSI1	YBR195C	1086	362	E	gaA/gaG	SK1(hom)
chrII	610829	A	G	missense_variant	MODERATE	MSI1	YBR195C	1054	352	F/L	Ttc/Ctc	SK1(hom)
chrII	611052	G	T	synonymous_variant	LOW	MSI1	YBR195C	831	277	S	tcC/tcA	SK1(hom)
chrII	611232	A	C	synonymous_variant	LOW	MSI1	YBR195C	651	217	L	ctT/ctG	SK1(hom)
chrII	611338	C	T	missense_variant	MODERATE	MSI1	YBR195C	545	182	G/D	gGt/gAt	SK1(hom)
chrII	625843	T	C	synonymous_variant	LOW	MCM7	YBR202W	72	24	F	ttT/ttC	W303
chrII	625876	T	C	synonymous_variant	LOW	MCM7	YBR202W	105	35	S	tcT/tcC	W303
chrII	626092	A	G	synonymous_variant	LOW	MCM7	YBR202W	321	107	Q	caA/caG	W303;SK1(hom)
chrII	626278	C	T	synonymous_variant	LOW	MCM7	YBR202W	507	169	T	acC/acT	W303
chrII	626455	G	A	synonymous_variant	LOW	MCM7	YBR202W	684	228	R	agG/agA	W303;SK1(hom)
chrII	626470	C	T	synonymous_variant	LOW	MCM7	YBR202W	699	233	D	gaC/gaT	W303
chrII	626578	T	A	synonymous_variant	LOW	MCM7	YBR202W	807	269	V	gtT/gtA	SK1(hom)
chrII	626608	T	C	synonymous_variant	LOW	MCM7	YBR202W	837	279	T	acT/acC	W303
chrII	626629	C	A	synonymous_variant	LOW	MCM7	YBR202W	858	286	S	tcC/tcA	W303
chrII	626629	C	T	synonymous_variant	LOW	MCM7	YBR202W	858	286	S	tcC/tcT	SK1(hom)
chrII	626656	G	A	synonymous_variant	LOW	MCM7	YBR202W	885	295	K	aaG/aaA	W303
chrII	626680	A	T	synonymous_variant	LOW	MCM7	YBR202W	909	303	R	cgA/cgT	W303
chrII	627001	T	A	synonymous_variant	LOW	MCM7	YBR202W	1230	410	V	gtT/gtA	W303;SK1(hom)
chrII	627055	A	T	synonymous_variant	LOW	MCM7	YBR202W	1284	428	V	gtA/gtT	W303;SK1(hom)
chrII	627259	C	G	synonymous_variant	LOW	MCM7	YBR202W	1488	496	A	gcC/gcG	SK1(hom)
chrII	627481	G	A	synonymous_variant	LOW	MCM7	YBR202W	1710	570	L	ttG/ttA	SK1(hom)
chrII	627887	G	A	missense_variant	MODERATE	MCM7	YBR202W	2116	706	D/N	Gat/Aat	SK1(hom)
chrII	628267	T	C	synonymous_variant	LOW	MCM7	YBR202W	2496	832	N	aaT/aaC	W303
chrII	628269	T	C	missense_variant	MODERATE	MCM7	YBR202W	2498	833	V/A	gTg/gCg	W303
chrII	653682	T	G	synonymous_variant	LOW	HPC2	YBR215W	243	81	G	ggT/ggG	SK1(hom)
chrII	653730	A	G	synonymous_variant	LOW	HPC2	YBR215W	291	97	P	ccA/ccG	W303
chrII	653862	G	C	missense_variant	MODERATE	HPC2	YBR215W	423	141	K/N	aaG/aaC	SK1(hom)
chrII	653876	G	A	missense_variant	MODERATE	HPC2	YBR215W	437	146	R/K	aGa/aAa	W303
chrII	654025	G	A	missense_variant	MODERATE	HPC2	YBR215W	586	196	A/T	Gcc/Acc	SK1(hom)
chrII	654072	G	A	synonymous_variant	LOW	HPC2	YBR215W	633	211	E	gaG/gaA	SK1(hom)
chrII	654127	C	T	synonymous_variant	LOW	HPC2	YBR215W	688	230	L	Cta/Tta	W303
chrII	654312	C	T	synonymous_variant	LOW	HPC2	YBR215W	873	291	A	gcC/gcT	W303
chrII	654331	G	A	missense_variant	MODERATE	HPC2	YBR215W	892	298	E/K	Gaa/Aaa	SK1(hom)
chrII	654339	C	G	synonymous_variant	LOW	HPC2	YBR215W	900	300	V	gtC/gtG	W303
chrII	654351	T	C	synonymous_variant	LOW	HPC2	YBR215W	912	304	R	cgT/cgC	W303
chrII	654360	T	C	synonymous_variant	LOW	HPC2	YBR215W	921	307	S	agT/agC	W303
chrII	654388	A	G	missense_variant	MODERATE	HPC2	YBR215W	949	317	S/G	Agc/Ggc	W303
chrII	654468	C	A	synonymous_variant	LOW	HPC2	YBR215W	1029	343	T	acC/acA	W303
chrII	654500	G	A	missense_variant	MODERATE	HPC2	YBR215W	1061	354	S/N	aGc/aAc	W303;SK1(hom)
chrII	654507	T	C	synonymous_variant	LOW	HPC2	YBR215W	1068	356	S	tcT/tcC	W303
chrII	654523	G	T	missense_variant	MODERATE	HPC2	YBR215W	1084	362	A/S	Gcc/Tcc	W303
chrII	654525	C	T	synonymous_variant	LOW	HPC2	YBR215W	1086	362	A	gcC/gcT	W303
chrII	654891	G	A	synonymous_variant	LOW	HPC2	YBR215W	1452	484	K	aaG/aaA	SK1(hom)
chrII	668867	T	C	synonymous_variant	LOW	TDP1	YBR223C	1431	477	K	aaA/aaG	W303
chrII	668968	C	T	missense_variant	MODERATE	TDP1	YBR223C	1330	444	A/T	Gca/Aca	W303
chrII	668984	A	G	synonymous_variant	LOW	TDP1	YBR223C	1314	438	H	caT/caC	W303
chrII	669586	T	A	missense_variant	MODERATE	TDP1	YBR223C	712	238	I/L	Ata/Tta	SK1(hom)
chrII	669668	G	A	synonymous_variant	LOW	TDP1	YBR223C	630	210	N	aaC/aaT	W303;SK1(hom)
chrII	669956	T	G	synonymous_variant	LOW	TDP1	YBR223C	342	114	L	ctA/ctC	SK1(hom)
chrII	670083	T	C	missense_variant	MODERATE	TDP1	YBR223C	215	72	E/G	gAa/gGa	W303
chrII	670277	G	C	missense_variant	MODERATE	TDP1	YBR223C	21	7	F/L	ttC/ttG	SK1(hom)
chrII	676110	G	A	missense_variant	MODERATE	SLX1	YBR228W	798	266	M/I	atG/atA	W303;SK1(hom)
chrII	676125	T	C	synonymous_variant	LOW	SLX1	YBR228W	813	271	N	aaT/aaC	W303;SK1(hom)
chrII	682192	C	T	missense_variant	MODERATE	SWC5	YBR231C	899	300	S/N	aGc/aAc	W303
chrII	682449	T	C	synonymous_variant	LOW	SWC5	YBR231C	642	214	R	cgA/cgG	LAN201;LAN211(hom);W303;SK1(hom)
chrII	682968	G	A	synonymous_variant	LOW	SWC5	YBR231C	123	41	D	gaC/gaT	W303
chrII	746362	CATCTGCA	C	frameshift_variant&stop_lost	HIGH	HSM3	YBR272C	1435-1441	479-481	CR*/X	TGCAGATga/ga	LAN201;LAN211(hom);W303;BY4742;SK1(hom)
chrII	752417	T	C	missense_variant	MODERATE	RIF1	YBR275C	4690	1564	N/D	Aac/Gac	W303;SK1(hom)
chrII	752501	G	C	missense_variant	MODERATE	RIF1	YBR275C	4606	1536	Q/E	Cag/Gag	W303;SK1(hom)
chrII	753942	C	T	synonymous_variant	LOW	RIF1	YBR275C	3165	1055	A	gcG/gcA	W303;SK1(hom)
chrII	753990	T	C	synonymous_variant	LOW	RIF1	YBR275C	3117	1039	E	gaA/gaG	W303;SK1(hom)
chrII	754029	A	G	synonymous_variant	LOW	RIF1	YBR275C	3078	1026	L	ctT/ctC	W303;SK1(hom)
chrII	754103	A	T	missense_variant	MODERATE	RIF1	YBR275C	3004	1002	L/M	Ttg/Atg	W303;SK1(hom)
chrII	754139	G	A	synonymous_variant	LOW	RIF1	YBR275C	2968	990	L	Cta/Tta	W303;SK1(hom)
chrII	754188	G	A	synonymous_variant	LOW	RIF1	YBR275C	2919	973	N	aaC/aaT	W303;SK1(hom)
chrII	754197	T	C	synonymous_variant	LOW	RIF1	YBR275C	2910	970	L	ttA/ttG	W303;SK1(hom)
chrII	754355	G	A	synonymous_variant	LOW	RIF1	YBR275C	2752	918	L	Cta/Tta	W303;SK1(hom)
chrII	754404	A	G	synonymous_variant	LOW	RIF1	YBR275C	2703	901	N	aaT/aaC	W303;SK1(hom)
chrII	754416	A	G	synonymous_variant	LOW	RIF1	YBR275C	2691	897	N	aaT/aaC	W303;SK1(hom)
chrII	754436	T	C	missense_variant	MODERATE	RIF1	YBR275C	2671	891	N/D	Aac/Gac	W303;SK1(hom)
chrII	754776	G	A	synonymous_variant	LOW	RIF1	YBR275C	2331	777	N	aaC/aaT	W303;SK1(hom)
chrII	754911	A	G	synonymous_variant	LOW	RIF1	YBR275C	2196	732	A	gcT/gcC	W303;SK1(hom)
chrII	756042	T	C	synonymous_variant	LOW	RIF1	YBR275C	1065	355	Q	caA/caG	W303;SK1(hom)
chrII	756063	G	A	synonymous_variant	LOW	RIF1	YBR275C	1044	348	N	aaC/aaT	W303;SK1(hom)
chrII	756110	C	T	missense_variant	MODERATE	RIF1	YBR275C	997	333	V/I	Gtt/Att	W303;SK1(hom)
chrII	756201	A	G	synonymous_variant	LOW	RIF1	YBR275C	906	302	V	gtT/gtC	W303;SK1(hom)
chrII	756213	G	A	synonymous_variant	LOW	RIF1	YBR275C	894	298	I	atC/atT	W303;SK1(hom)
chrII	756267	T	C	synonymous_variant	LOW	RIF1	YBR275C	840	280	Q	caA/caG	W303;SK1(hom)
chrII	756533	C	A	missense_variant	MODERATE	RIF1	YBR275C	574	192	A/S	Gcc/Tcc	W303;SK1(hom)
chrII	756709	G	A	missense_variant	MODERATE	RIF1	YBR275C	398	133	S/F	tCc/tTc	W303
chrII	757029	G	A	synonymous_variant	LOW	RIF1	YBR275C	78	26	H	caC/caT	W303;SK1(hom)
chrII	760302	C	T	synonymous_variant	LOW	DPB3	YBR278W	9	3	N	aaC/aaT	W303;SK1(hom)
chrII	760365	C	T	synonymous_variant	LOW	DPB3	YBR278W	72	24	D	gaC/gaT	W303;SK1(hom)
chrII	760599	G	A	synonymous_variant	LOW	DPB3	YBR278W	306	102	K	aaG/aaA	W303;SK1(hom)
chrII	760767	A	G	synonymous_variant	LOW	DPB3	YBR278W	474	158	Q	caA/caG	W303;SK1(hom)
chrII	760848	C	T	synonymous_variant	LOW	DPB3	YBR278W	555	185	H	caC/caT	W303;SK1(hom)
chrIII	18828	G	A	synonymous_variant	LOW	MRC1	YCL061C	3279	1093	S	agC/agT	LAN201;LAN211(hom)
chrIII	18860	A	T	missense_variant	MODERATE	MRC1	YCL061C	3247	1083	S/T	Tcg/Acg	LAN201;LAN211(hom)
chrIII	19311	C	A	synonymous_variant	LOW	MRC1	YCL061C	2796	932	T	acG/acT	LAN201;LAN211(hom)
chrIII	19341	T	C	synonymous_variant	LOW	MRC1	YCL061C	2766	922	L	ctA/ctG	LAN201;LAN211(hom)
chrIII	19446	A	T	synonymous_variant	LOW	MRC1	YCL061C	2661	887	I	atT/atA	LAN201;LAN211(hom)
chrIII	19497	G	A	synonymous_variant	LOW	MRC1	YCL061C	2610	870	N	aaC/aaT	LAN201;LAN211(hom)
chrIII	19506	C	T	synonymous_variant	LOW	MRC1	YCL061C	2601	867	E	gaG/gaA	LAN201;LAN211(hom)
chrIII	19524	G	A	synonymous_variant	LOW	MRC1	YCL061C	2583	861	N	aaC/aaT	LAN201;LAN211(hom)
chrIII	19605	G	A	synonymous_variant	LOW	MRC1	YCL061C	2502	834	G	ggC/ggT	LAN201;LAN211(hom)
chrIII	19674	TTCA	T	inframe_deletion	MODERATE	MRC1	YCL061C	2430-2432	810-811	DE/E	gaTGAa/gaa	LAN201;LAN211(hom)
chrIII	19830	A	G	synonymous_variant	LOW	MRC1	YCL061C	2277	759	N	aaT/aaC	LAN201;LAN211(hom)
chrIII	19865	G	C	missense_variant	MODERATE	MRC1	YCL061C	2242	748	L/V	Cta/Gta	LAN201;LAN211(hom)
chrIII	19992	A	G	synonymous_variant	LOW	MRC1	YCL061C	2115	705	A	gcT/gcC	LAN201;LAN211(hom)
chrIII	20235	C	T	synonymous_variant	LOW	MRC1	YCL061C	1872	624	P	ccG/ccA	SK1(hom)
chrIII	20428	C	T	missense_variant	MODERATE	MRC1	YCL061C	1679	560	G/D	gGt/gAt	LAN201;LAN211(hom)
chrIII	20599	G	A	missense_variant	MODERATE	MRC1	YCL061C	1508	503	A/V	gCc/gTc	LAN201;LAN211(hom)
chrIII	20844	G	T	missense_variant	MODERATE	MRC1	YCL061C	1263	421	S/R	agC/agA	LAN201;LAN211(hom)
chrIII	20868	T	A	missense_variant	MODERATE	MRC1	YCL061C	1239	413	E/D	gaA/gaT	LAN201;LAN211(hom)
chrIII	20894	G	A	synonymous_variant	LOW	MRC1	YCL061C	1213	405	L	Ctg/Ttg	LAN201;LAN211(hom)
chrIII	20982	C	T	synonymous_variant	LOW	MRC1	YCL061C	1125	375	E	gaG/gaA	LAN201;LAN211(hom)
chrIII	20985	A	G	synonymous_variant	LOW	MRC1	YCL061C	1122	374	D	gaT/gaC	LAN201;LAN211(hom)
chrIII	21055	G	A	missense_variant	MODERATE	MRC1	YCL061C	1052	351	A/V	gCa/gTa	LAN201;LAN211(hom)
chrIII	21060	T	A	missense_variant	MODERATE	MRC1	YCL061C	1047	349	E/D	gaA/gaT	LAN201;LAN211(hom)
chrIII	21111	A	G	synonymous_variant	LOW	MRC1	YCL061C	996	332	L	ctT/ctC	LAN201;LAN211(hom)
chrIII	21165	T	C	synonymous_variant	LOW	MRC1	YCL061C	942	314	K	aaA/aaG	LAN201;LAN211(hom);SK1(hom)
chrIII	21204	T	C	synonymous_variant	LOW	MRC1	YCL061C	903	301	E	gaA/gaG	LAN201;LAN211(hom)
chrIII	21491	T	C	missense_variant	MODERATE	MRC1	YCL061C	616	206	T/A	Act/Gct	LAN201;LAN211(hom)
chrIII	21591	C	G	synonymous_variant	LOW	MRC1	YCL061C	516	172	T	acG/acC	LAN201;LAN211(hom)
chrIII	21650	A	G	synonymous_variant	LOW	MRC1	YCL061C	457	153	L	Tta/Cta	LAN201;LAN211(hom)
chrIII	21720	A	G	synonymous_variant	LOW	MRC1	YCL061C	387	129	P	ccT/ccC	LAN201;LAN211(hom)
chrIII	21827	A	C	missense_variant	MODERATE	MRC1	YCL061C	280	94	S/A	Tct/Gct	LAN201;LAN211(hom)
chrIII	21879	A	C	missense_variant	MODERATE	MRC1	YCL061C	228	76	N/K	aaT/aaG	LAN201;LAN211(hom)
chrIII	21985	T	C	missense_variant	MODERATE	MRC1	YCL061C	122	41	D/G	gAc/gGc	LAN201;LAN211(hom)
chrIII	22016	T	C	missense_variant	MODERATE	MRC1	YCL061C	91	31	N/D	Aac/Gac	LAN201;LAN211(hom)
chrIII	139189	G	C	missense_variant	MODERATE	POL4	YCR014C	1745	582	A/G	gCa/gGa	SK1(hom)
chrIII	139299	A	G	synonymous_variant	LOW	POL4	YCR014C	1635	545	F	ttT/ttC	SK1(hom)
chrIII	139499	TTTC	T	inframe_deletion	MODERATE	POL4	YCR014C	1432-1434	478	E/-	GAA/-	SK1(hom)
chrIII	139545	T	C	synonymous_variant	LOW	POL4	YCR014C	1389	463	K	aaA/aaG	SK1(hom)
chrIII	139549	A	T	missense_variant	MODERATE	POL4	YCR014C	1385	462	M/K	aTg/aAg	SK1(hom)
chrIII	139934	T	C	missense_variant	MODERATE	POL4	YCR014C	1000	334	T/A	Aca/Gca	SK1(hom)
chrIII	139959	G	A	synonymous_variant	LOW	POL4	YCR014C	975	325	C	tgC/tgT	SK1(hom)
chrIII	140025	G	A	synonymous_variant	LOW	POL4	YCR014C	909	303	D	gaC/gaT	SK1(hom)
chrIII	140121	C	T	synonymous_variant	LOW	POL4	YCR014C	813	271	L	ttG/ttA	SK1(hom)
chrIII	140422	C	T	missense_variant	MODERATE	POL4	YCR014C	512	171	G/E	gGg/gAg	SK1(hom)
chrIII	140430	G	A	synonymous_variant	LOW	POL4	YCR014C	504	168	L	ctC/ctT	SK1(hom)
chrIII	140466	T	C	synonymous_variant	LOW	POL4	YCR014C	468	156	K	aaA/aaG	SK1(hom)
chrIII	140789	C	T	missense_variant	MODERATE	POL4	YCR014C	145	49	V/I	Gtc/Atc	SK1(hom)
chrIII	140790	C	A	synonymous_variant	LOW	POL4	YCR014C	144	48	V	gtG/gtT	SK1(hom)
chrIII	224437	T	C	synonymous_variant	LOW	TAH1	YCR060W	39	13	S	tcT/tcC	SK1(hom)
chrIII	224491	T	C	synonymous_variant	LOW	TAH1	YCR060W	93	31	I	atT/atC	SK1(hom)
chrIII	224492	A	G	missense_variant	MODERATE	TAH1	YCR060W	94	32	T/A	Act/Gct	SK1(hom)
chrIII	224619	T	C	missense_variant	MODERATE	TAH1	YCR060W	221	74	V/A	gTa/gCa	SK1(hom)
chrIII	224620	A	G	synonymous_variant	LOW	TAH1	YCR060W	222	74	V	gtA/gtG	SK1(hom)
chrIII	224623	T	C	synonymous_variant	LOW	TAH1	YCR060W	225	75	A	gcT/gcC	SK1(hom)
chrIII	224674	T	G	synonymous_variant	LOW	TAH1	YCR060W	276	92	G	ggT/ggG	SK1(hom)
chrIII	277187	C	T	synonymous_variant	LOW	MSH3	YCR092C	2634	878	T	acG/acA	SK1(hom)
chrIII	277277	T	C	synonymous_variant	LOW	MSH3	YCR092C	2544	848	K	aaA/aaG	SK1(hom)
chrIII	277310	G	A	synonymous_variant	LOW	MSH3	YCR092C	2511	837	H	caC/caT	SK1(hom)
chrIII	277511	A	G	synonymous_variant	LOW	MSH3	YCR092C	2310	770	V	gtT/gtC	SK1(hom)
chrIII	277871	T	C	synonymous_variant	LOW	MSH3	YCR092C	1950	650	L	ttA/ttG	SK1(hom)
chrIII	278100	T	C	missense_variant	MODERATE	MSH3	YCR092C	1721	574	Q/R	cAg/cGg	W303
chrIII	278153	A	G	synonymous_variant	LOW	MSH3	YCR092C	1668	556	S	tcT/tcC	SK1(hom)
chrIII	278462	T	A	missense_variant	MODERATE	MSH3	YCR092C	1359	453	L/F	ttA/ttT	SK1(hom)
chrIII	279258	T	C	missense_variant	MODERATE	MSH3	YCR092C	563	188	N/S	aAt/aGt	W303
chrIII	279641	G	A	synonymous_variant	LOW	MSH3	YCR092C	180	60	S	agC/agT	SK1(hom)
chrIII	279816	G	A	missense_variant	MODERATE	MSH3	YCR092C	5	2	A/V	gCg/gTg	SK1(hom)
chrIV	62366	T	C	missense_variant	MODERATE	CDC13	YDL220C	2653	885	S/G	Agt/Ggt	SK1(hom)
chrIV	62726	T	C	missense_variant	MODERATE	CDC13	YDL220C	2293	765	I/V	Atc/Gtc	LAN201;LAN211(hom);SK1(hom)
chrIV	62804	A	G	synonymous_variant	LOW	CDC13	YDL220C	2215	739	L	Ttg/Ctg	LAN201;LAN211(hom);SK1(hom)
chrIV	62811	A	G	synonymous_variant	LOW	CDC13	YDL220C	2208	736	S	tcT/tcC	LAN201;LAN211(hom)
chrIV	62829	T	C	synonymous_variant	LOW	CDC13	YDL220C	2190	730	V	gtA/gtG	SK1(hom)
chrIV	62973	C	T	synonymous_variant	LOW	CDC13	YDL220C	2046	682	R	agG/agA	SK1(hom)
chrIV	63046	C	G	missense_variant	MODERATE	CDC13	YDL220C	1973	658	R/T	aGa/aCa	SK1(hom)
chrIV	63216	A	G	synonymous_variant	LOW	CDC13	YDL220C	1803	601	D	gaT/gaC	LAN201;LAN211(hom);SK1(hom)
chrIV	63228	G	C	missense_variant	MODERATE	CDC13	YDL220C	1791	597	N/K	aaC/aaG	SK1(hom)
chrIV	63300	C	T	synonymous_variant	LOW	CDC13	YDL220C	1719	573	E	gaG/gaA	LAN201;LAN211(hom)
chrIV	63395	A	G	missense_variant	MODERATE	CDC13	YDL220C	1624	542	F/L	Ttt/Ctt	SK1(hom)
chrIV	63504	G	A	synonymous_variant	LOW	CDC13	YDL220C	1515	505	D	gaC/gaT	LAN201;LAN211(hom);SK1(hom)
chrIV	63528	C	T	synonymous_variant	LOW	CDC13	YDL220C	1491	497	R	agG/agA	LAN201;LAN211(hom)
chrIV	63536	G	C	missense_variant	MODERATE	CDC13	YDL220C	1483	495	R/G	Cgc/Ggc	SK1(hom)
chrIV	63541	G	A	missense_variant	MODERATE	CDC13	YDL220C	1478	493	P/L	cCg/cTg	LAN201;LAN211(hom)
chrIV	63545	C	T	missense_variant	MODERATE	CDC13	YDL220C	1474	492	D/N	Gat/Aat	LAN201;LAN211(hom);SK1(hom)
chrIV	63612	C	T	synonymous_variant	LOW	CDC13	YDL220C	1407	469	K	aaG/aaA	SK1(hom)
chrIV	63653	C	T	missense_variant	MODERATE	CDC13	YDL220C	1366	456	D/N	Gac/Aac	LAN201;LAN211(hom);SK1(hom)
chrIV	63666	G	A	synonymous_variant	LOW	CDC13	YDL220C	1353	451	I	atC/atT	SK1(hom)
chrIV	63704	C	T	missense_variant	MODERATE	CDC13	YDL220C	1315	439	E/K	Gaa/Aaa	SK1(hom)
chrIV	63839	G	C	missense_variant	MODERATE	CDC13	YDL220C	1180	394	P/A	Cca/Gca	LAN201;LAN211(hom);SK1(hom)
chrIV	63846	C	A	missense_variant	MODERATE	CDC13	YDL220C	1173	391	Q/H	caG/caT	SK1(hom)
chrIV	63900	T	A	missense_variant	MODERATE	CDC13	YDL220C	1119	373	Q/H	caA/caT	LAN201;LAN211(hom)
chrIV	63927	G	A	synonymous_variant	LOW	CDC13	YDL220C	1092	364	G	ggC/ggT	LAN201;LAN211(hom)
chrIV	64020	A	G	synonymous_variant	LOW	CDC13	YDL220C	999	333	S	tcT/tcC	LAN201;LAN211(hom)
chrIV	64139	T	A	missense_variant	MODERATE	CDC13	YDL220C	880	294	T/S	Acc/Tcc	LAN201;LAN211(hom);SK1(hom)
chrIV	64151	T	C	missense_variant	MODERATE	CDC13	YDL220C	868	290	T/A	Act/Gct	SK1(hom)
chrIV	64209	G	A	synonymous_variant	LOW	CDC13	YDL220C	810	270	S	agC/agT	LAN201;LAN211(hom)
chrIV	64216	T	C	missense_variant	MODERATE	CDC13	YDL220C	803	268	D/G	gAt/gGt	SK1(hom)
chrIV	64510	G	A	missense_variant	MODERATE	CDC13	YDL220C	509	170	S/L	tCa/tTa	LAN201;LAN211(hom)
chrIV	64534	G	A	missense_variant	MODERATE	CDC13	YDL220C	485	162	S/L	tCg/tTg	LAN201;LAN211(hom)
chrIV	64539	T	G	synonymous_variant	LOW	CDC13	YDL220C	480	160	T	acA/acC	SK1(hom)
chrIV	64832	C	T	missense_variant	MODERATE	CDC13	YDL220C	187	63	D/N	Gat/Aat	LAN201;LAN211(hom)
chrIV	64917	G	T	synonymous_variant	LOW	CDC13	YDL220C	102	34	P	ccC/ccA	SK1(hom)
chrIV	64935	G	A	synonymous_variant	LOW	CDC13	YDL220C	84	28	P	ccC/ccT	LAN201;LAN211(hom)
chrIV	64950	A	G	synonymous_variant	LOW	CDC13	YDL220C	69	23	D	gaT/gaC	LAN201;LAN211(hom);SK1(hom)
chrIV	164987	C	T	stop_retained_variant	LOW	CDC9	YDL164C	2268	756	*	taG/taA	W303
chrIV	165265	A	G	synonymous_variant	LOW	CDC9	YDL164C	1990	664	L	Ttg/Ctg	W303;SK1(hom)
chrIV	165341	G	A	synonymous_variant	LOW	CDC9	YDL164C	1914	638	D	gaC/gaT	W303
chrIV	165386	T	C	synonymous_variant	LOW	CDC9	YDL164C	1869	623	R	agA/agG	W303;SK1(hom)
chrIV	165509	T	C	synonymous_variant	LOW	CDC9	YDL164C	1746	582	E	gaA/gaG	SK1(hom)
chrIV	165551	G	A	synonymous_variant	LOW	CDC9	YDL164C	1704	568	H	caC/caT	SK1(hom)
chrIV	165975	A	G	missense_variant	MODERATE	CDC9	YDL164C	1280	427	V/A	gTg/gCg	W303
chrIV	166022	G	T	synonymous_variant	LOW	CDC9	YDL164C	1233	411	G	ggC/ggA	SK1(hom)
chrIV	166100	T	C	synonymous_variant	LOW	CDC9	YDL164C	1155	385	L	ctA/ctG	W303
chrIV	166418	T	C	synonymous_variant	LOW	CDC9	YDL164C	837	279	S	tcA/tcG	W303
chrIV	166427	G	A	synonymous_variant	LOW	CDC9	YDL164C	828	276	G	ggC/ggT	W303
chrIV	166604	G	A	synonymous_variant	LOW	CDC9	YDL164C	651	217	T	acC/acT	W303
chrIV	166634	T	C	synonymous_variant	LOW	CDC9	YDL164C	621	207	L	ttA/ttG	W303;SK1(hom)
chrIV	166895	C	T	synonymous_variant	LOW	CDC9	YDL164C	360	120	P	ccG/ccA	SK1(hom)
chrIV	167048	A	C	missense_variant	MODERATE	CDC9	YDL164C	207	69	D/E	gaT/gaG	SK1(hom)
chrIV	177160	T	C	synonymous_variant	LOW	CLB3	YDL155W	388	130	L	Ttg/Ctg	W303;SK1(hom)
chrIV	177207	A	G	synonymous_variant	LOW	CLB3	YDL155W	435	145	R	agA/agG	W303
chrIV	177330	C	T	synonymous_variant	LOW	CLB3	YDL155W	558	186	N	aaC/aaT	W303
chrIV	177363	A	G	synonymous_variant	LOW	CLB3	YDL155W	591	197	R	agA/agG	W303
chrIV	177756	C	T	synonymous_variant	LOW	CLB3	YDL155W	984	328	S	tcC/tcT	W303;SK1(hom)
chrIV	177780	T	C	synonymous_variant	LOW	CLB3	YDL155W	1008	336	V	gtT/gtC	W303;SK1(hom)
chrIV	177807	C	T	synonymous_variant	LOW	CLB3	YDL155W	1035	345	A	gcC/gcT	W303;SK1(hom)
chrIV	178032	A	G	synonymous_variant	LOW	CLB3	YDL155W	1260	420	E	gaA/gaG	W303
chrIV	178389	G	A	missense_variant	MODERATE	MSH5	YDL154W	56	19	G/E	gGg/gAg	W303
chrIV	178453	T	G	missense_variant	MODERATE	MSH5	YDL154W	120	40	D/E	gaT/gaG	W303
chrIV	178489	C	G	synonymous_variant	LOW	MSH5	YDL154W	156	52	S	tcC/tcG	W303
chrIV	178580	A	C	missense_variant	MODERATE	MSH5	YDL154W	247	83	K/Q	Aaa/Caa	W303
chrIV	178930	G	A	synonymous_variant	LOW	MSH5	YDL154W	597	199	V	gtG/gtA	W303
chrIV	178974	A	G	missense_variant	MODERATE	MSH5	YDL154W	641	214	D/G	gAc/gGc	W303
chrIV	179020	T	C	synonymous_variant	LOW	MSH5	YDL154W	687	229	N	aaT/aaC	W303
chrIV	179105	C	A	missense_variant	MODERATE	MSH5	YDL154W	772	258	H/N	Cat/Aat	W303
chrIV	179134	C	T	synonymous_variant	LOW	MSH5	YDL154W	801	267	G	ggC/ggT	W303
chrIV	179240	T	C	synonymous_variant	LOW	MSH5	YDL154W	907	303	L	Tta/Cta	W303
chrIV	179328	G	C	missense_variant	MODERATE	MSH5	YDL154W	995	332	S/T	aGc/aCc	W303
chrIV	179480	G	A	missense_variant	MODERATE	MSH5	YDL154W	1147	383	D/N	Gac/Aac	W303
chrIV	179487	C	G	missense_variant	MODERATE	MSH5	YDL154W	1154	385	A/G	gCc/gGc	W303
chrIV	179632	C	T	synonymous_variant	LOW	MSH5	YDL154W	1299	433	D	gaC/gaT	W303;SK1(hom)
chrIV	179651	A	G	missense_variant	MODERATE	MSH5	YDL154W	1318	440	N/D	Aat/Gat	W303
chrIV	179674	G	T	synonymous_variant	LOW	MSH5	YDL154W	1341	447	L	ctG/ctT	W303
chrIV	179694	A	G	missense_variant	MODERATE	MSH5	YDL154W	1361	454	Q/R	cAa/cGa	SK1(hom)
chrIV	179696	A	C	missense_variant	MODERATE	MSH5	YDL154W	1363	455	I/L	Att/Ctt	W303
chrIV	179714	A	C	missense_variant	MODERATE	MSH5	YDL154W	1381	461	M/L	Atg/Ctg	W303
chrIV	179755	G	A	synonymous_variant	LOW	MSH5	YDL154W	1422	474	K	aaG/aaA	W303
chrIV	179827	G	T	missense_variant	MODERATE	MSH5	YDL154W	1494	498	L/F	ttG/ttT	SK1(hom)
chrIV	179890	A	G	synonymous_variant	LOW	MSH5	YDL154W	1557	519	K	aaA/aaG	W303
chrIV	179903	C	T	missense_variant	MODERATE	MSH5	YDL154W	1570	524	L/F	Ctt/Ttt	SK1(hom)
chrIV	180086	G	A	missense_variant	MODERATE	MSH5	YDL154W	1753	585	A/T	Gca/Aca	W303
chrIV	180121	G	A	synonymous_variant	LOW	MSH5	YDL154W	1788	596	L	ttG/ttA	W303
chrIV	180309	T	C	missense_variant	MODERATE	MSH5	YDL154W	1976	659	I/T	aTt/aCt	W303
chrIV	180382	A	G	synonymous_variant	LOW	MSH5	YDL154W	2049	683	L	ttA/ttG	W303
chrIV	180628	A	G	synonymous_variant	LOW	MSH5	YDL154W	2295	765	E	gaA/gaG	W303
chrIV	180644	A	C	missense_variant	MODERATE	MSH5	YDL154W	2311	771	N/H	Aat/Cat	W303
chrIV	180800	T	C	missense_variant	MODERATE	MSH5	YDL154W	2467	823	Y/H	Tat/Cat	SK1(hom)
chrIV	277276	C	T	synonymous_variant	LOW	POL3	YDL102W	405	135	T	acC/acT	SK1(hom)
chrIV	278692	G	A	synonymous_variant	LOW	POL3	YDL102W	1821	607	L	ttG/ttA	SK1(hom)
chrIV	280598	A	C	synonymous_variant	LOW	DUN1	YDL101C	1251	417	G	ggT/ggG	SK1(hom)
chrIV	280697	C	T	synonymous_variant	LOW	DUN1	YDL101C	1152	384	T	acG/acA	SK1(hom)
chrIV	280802	A	T	synonymous_variant	LOW	DUN1	YDL101C	1047	349	L	ctT/ctA	SK1(hom)
chrIV	280847	G	A	synonymous_variant	LOW	DUN1	YDL101C	1002	334	I	atC/atT	SK1(hom)
chrIV	280934	G	A	synonymous_variant	LOW	DUN1	YDL101C	915	305	S	tcC/tcT	SK1(hom)
chrIV	281102	A	G	synonymous_variant	LOW	DUN1	YDL101C	747	249	T	acT/acC	SK1(hom)
chrIV	281207	C	T	synonymous_variant	LOW	DUN1	YDL101C	642	214	V	gtG/gtA	SK1(hom)
chrIV	281213	G	A	synonymous_variant	LOW	DUN1	YDL101C	636	212	A	gcC/gcT	SK1(hom)
chrIV	281306	C	A	synonymous_variant	LOW	DUN1	YDL101C	543	181	T	acG/acT	SK1(hom)
chrIV	281327	T	C	synonymous_variant	LOW	DUN1	YDL101C	522	174	T	acA/acG	SK1(hom)
chrIV	281351	G	A	synonymous_variant	LOW	DUN1	YDL101C	498	166	F	ttC/ttT	SK1(hom)
chrIV	281392	T	C	missense_variant	MODERATE	DUN1	YDL101C	457	153	S/G	Agt/Ggt	SK1(hom)
chrIV	281474	A	G	synonymous_variant	LOW	DUN1	YDL101C	375	125	I	atT/atC	SK1(hom)
chrIV	281569	A	G	synonymous_variant	LOW	DUN1	YDL101C	280	94	L	Ttg/Ctg	SK1(hom)
chrIV	281647	A	G	synonymous_variant	LOW	DUN1	YDL101C	202	68	L	Ttg/Ctg	SK1(hom)
chrIV	344480	A	G	synonymous_variant	LOW	RAD59	YDL059C	474	158	G	ggT/ggC	SK1(hom)
chrIV	344717	C	T	synonymous_variant	LOW	RAD59	YDL059C	237	79	G	ggG/ggA	SK1(hom)
chrIV	344899	C	T	missense_variant	MODERATE	RAD59	YDL059C	55	19	G/S	Ggc/Agc	SK1(hom)
chrIV	344945	T	A	synonymous_variant	LOW	RAD59	YDL059C	9	3	I	atA/atT	SK1(hom)
chrIV	376867	T	C	missense_variant	MODERATE	SIR2	YDL042C	1579	527	T/A	Acg/Gcg	W303;SK1(hom)
chrIV	377176	T	C	missense_variant	MODERATE	SIR2	YDL042C	1270	424	M/V	Atg/Gtg	W303;SK1(hom)
chrIV	377306	G	A	synonymous_variant	LOW	SIR2	YDL042C	1140	380	P	ccC/ccT	W303;SK1(hom)
chrIV	377486	T	G	missense_variant	MODERATE	SIR2	YDL042C	960	320	K/N	aaA/aaC	W303;SK1(hom)
chrIV	377936	C	T	synonymous_variant	LOW	SIR2	YDL042C	510	170	L	ttG/ttA	W303;SK1(hom)
chrIV	378086	T	C	synonymous_variant	LOW	SIR2	YDL042C	360	120	P	ccA/ccG	W303;SK1(hom)
chrIV	378253	G	T	missense_variant	MODERATE	SIR2	YDL042C	193	65	P/T	Cca/Aca	W303;SK1(hom)
chrIV	378371	T	C	synonymous_variant	LOW	SIR2	YDL042C	75	25	T	acA/acG	W303;SK1(hom)
chrIV	424226	G	A	synonymous_variant	LOW	CDC7	YDL017W	18	6	K	aaG/aaA	SK1(hom)
chrIV	424517	A	G	synonymous_variant	LOW	CDC7	YDL017W	309	103	V	gtA/gtG	SK1(hom)
chrIV	424526	A	C	synonymous_variant	LOW	CDC7	YDL017W	318	106	L	ctA/ctC	SK1(hom)
chrIV	424905	C	A	missense_variant	MODERATE	CDC7	YDL017W	697	233	P/T	Cct/Act	SK1(hom)
chrIV	425036	T	C	synonymous_variant	LOW	CDC7	YDL017W	828	276	A	gcT/gcC	SK1(hom)
chrIV	425098	G	C	missense_variant	MODERATE	CDC7	YDL017W	890	297	S/T	aGc/aCc	SK1(hom)
chrIV	425213	T	G	missense_variant	MODERATE	CDC7	YDL017W	1005	335	I/M	atT/atG	SK1(hom)
chrIV	425304	T	A	missense_variant	MODERATE	CDC7	YDL017W	1096	366	S/T	Tct/Act	SK1(hom)
chrIV	455316	G	A	missense_variant	MODERATE	RAD57	YDR004W	116	39	R/K	aGg/aAg	SK1(hom)
chrIV	455455	C	T	synonymous_variant	LOW	RAD57	YDR004W	255	85	I	atC/atT	SK1(hom)
chrIV	455545	A	T	synonymous_variant	LOW	RAD57	YDR004W	345	115	I	atA/atT	SK1(hom)
chrIV	455618	T	C	synonymous_variant	LOW	RAD57	YDR004W	418	140	L	Tta/Cta	SK1(hom)
chrIV	455729	C	T	missense_variant	MODERATE	RAD57	YDR004W	529	177	P/S	Ccg/Tcg	SK1(hom)
chrIV	456033	C	T	missense_variant	MODERATE	RAD57	YDR004W	833	278	P/L	cCa/cTa	SK1(hom)
chrIV	456103	T	A	synonymous_variant	LOW	RAD57	YDR004W	903	301	V	gtT/gtA	SK1(hom)
chrIV	456208	C	T	synonymous_variant	LOW	RAD57	YDR004W	1008	336	I	atC/atT	SK1(hom)
chrIV	456463	G	A	synonymous_variant	LOW	RAD57	YDR004W	1263	421	K	aaG/aaA	W303
chrIV	473492	C	T	synonymous_variant	LOW	PSF1	YDR013W	336	112	S	agC/agT	SK1(hom)
chrIV	558895	A	G	synonymous_variant	LOW	DBF4	YDR052C	1731	577	P	ccT/ccC	SK1(hom)
chrIV	558963	T	C	missense_variant	MODERATE	DBF4	YDR052C	1663	555	T/A	Act/Gct	SK1(hom)
chrIV	559020	G	A	synonymous_variant	LOW	DBF4	YDR052C	1606	536	L	Ctg/Ttg	SK1(hom)
chrIV	559132	T	A	synonymous_variant	LOW	DBF4	YDR052C	1494	498	A	gcA/gcT	SK1(hom)
chrIV	559159	C	T	synonymous_variant	LOW	DBF4	YDR052C	1467	489	Q	caG/caA	SK1(hom)
chrIV	559236	C	T	missense_variant	MODERATE	DBF4	YDR052C	1390	464	V/I	Gta/Ata	SK1(hom)
chrIV	559582	G	T	synonymous_variant	LOW	DBF4	YDR052C	1044	348	A	gcC/gcA	SK1(hom)
chrIV	559935	C	T	missense_variant	MODERATE	DBF4	YDR052C	691	231	A/T	Gcg/Acg	SK1(hom)
chrIV	560433	G	A	missense_variant	MODERATE	DBF4	YDR052C	193	65	L/F	Ctc/Ttc	SK1(hom)
chrIV	560449	A	G	synonymous_variant	LOW	DBF4	YDR052C	177	59	S	tcT/tcC	SK1(hom)
chrIV	560536	T	A	synonymous_variant	LOW	DBF4	YDR052C	90	30	T	acA/acT	SK1(hom)
chrIV	598645	T	G	missense_variant	MODERATE	RAD55	YDR076W	178	60	S/A	Tcg/Gcg	SK1(hom)
chrIV	598655	G	A	missense_variant	MODERATE	RAD55	YDR076W	188	63	G/D	gGc/gAc	SK1(hom)
chrIV	598656	C	T	synonymous_variant	LOW	RAD55	YDR076W	189	63	G	ggC/ggT	SK1(hom)
chrIV	598729	C	T	synonymous_variant	LOW	RAD55	YDR076W	262	88	L	Cta/Tta	SK1(hom)
chrIV	599029	G	C	missense_variant	MODERATE	RAD55	YDR076W	562	188	V/L	Gtt/Ctt	SK1(hom)
chrIV	599103	A	G	synonymous_variant	LOW	RAD55	YDR076W	636	212	L	ttA/ttG	SK1(hom)
chrIV	599181	C	T	synonymous_variant	LOW	RAD55	YDR076W	714	238	L	ctC/ctT	SK1(hom)
chrIV	599314	T	C	missense_variant	MODERATE	RAD55	YDR076W	847	283	S/P	Tca/Cca	SK1(hom)
chrIV	599388	G	A	synonymous_variant	LOW	RAD55	YDR076W	921	307	L	ttG/ttA	SK1(hom)
chrIV	599518	C	T	missense_variant	MODERATE	RAD55	YDR076W	1051	351	L/F	Ctc/Ttc	SK1(hom)
chrIV	602488	C	T	missense_variant	MODERATE	SHU2	YDR078C	382	128	E/K	Gaa/Aaa	SK1(hom)
chrIV	640367	A	T	missense_variant	MODERATE	MSH6	YDR097C	3471	1157	D/E	gaT/gaA	SK1(hom)
chrIV	640388	G	A	synonymous_variant	LOW	MSH6	YDR097C	3450	1150	G	ggC/ggT	SK1(hom)
chrIV	640463	G	A	synonymous_variant	LOW	MSH6	YDR097C	3375	1125	N	aaC/aaT	SK1(hom)
chrIV	640565	A	G	synonymous_variant	LOW	MSH6	YDR097C	3273	1091	G	ggT/ggC	SK1(hom)
chrIV	640997	T	A	synonymous_variant	LOW	MSH6	YDR097C	2841	947	S	tcA/tcT	SK1(hom)
chrIV	641111	C	T	synonymous_variant	LOW	MSH6	YDR097C	2727	909	L	ttG/ttA	SK1(hom)
chrIV	641150	C	T	missense_variant	MODERATE	MSH6	YDR097C	2688	896	M/I	atG/atA	W303
chrIV	641184	T	A	missense_variant	MODERATE	MSH6	YDR097C	2654	885	Q/L	cAa/cTa	SK1(hom)
chrIV	641285	C	T	synonymous_variant	LOW	MSH6	YDR097C	2553	851	K	aaG/aaA	SK1(hom)
chrIV	641507	T	G	synonymous_variant	LOW	MSH6	YDR097C	2331	777	P	ccA/ccC	SK1(hom)
chrIV	641786	T	A	synonymous_variant	LOW	MSH6	YDR097C	2052	684	T	acA/acT	SK1(hom)
chrIV	642149	C	T	synonymous_variant	LOW	MSH6	YDR097C	1689	563	E	gaG/gaA	SK1(hom)
chrIV	642192	A	C	missense_variant	MODERATE	MSH6	YDR097C	1646	549	I/S	aTc/aGc	W303
chrIV	642326	T	C	synonymous_variant	LOW	MSH6	YDR097C	1512	504	E	gaA/gaG	SK1(hom)
chrIV	642569	T	C	synonymous_variant	LOW	MSH6	YDR097C	1269	423	L	ttA/ttG	SK1(hom)
chrIV	642572	C	T	synonymous_variant	LOW	MSH6	YDR097C	1266	422	T	acG/acA	SK1(hom)
chrIV	642698	C	T	synonymous_variant	LOW	MSH6	YDR097C	1140	380	Q	caG/caA	SK1(hom)
chrIV	643077	T	G	missense_variant	MODERATE	MSH6	YDR097C	761	254	N/T	aAt/aCt	SK1(hom)
chrIV	643082	C	T	synonymous_variant	LOW	MSH6	YDR097C	756	252	S	tcG/tcA	SK1(hom)
chrIV	643127	G	A	synonymous_variant	LOW	MSH6	YDR097C	711	237	D	gaC/gaT	SK1(hom)
chrIV	643129	C	T	missense_variant	MODERATE	MSH6	YDR097C	709	237	D/N	Gac/Aac	SK1(hom)
chrIV	643160	A	T	synonymous_variant	LOW	MSH6	YDR097C	678	226	S	tcT/tcA	SK1(hom)
chrIV	643165	G	T	missense_variant	MODERATE	MSH6	YDR097C	673	225	H/N	Cat/Aat	SK1(hom)
chrIV	643167	G	A	missense_variant	MODERATE	MSH6	YDR097C	671	224	S/L	tCg/tTg	SK1(hom)
chrIV	643177	A	T	missense_variant	MODERATE	MSH6	YDR097C	661	221	Y/N	Tac/Aac	SK1(hom)
chrIV	643256	T	C	synonymous_variant	LOW	MSH6	YDR097C	582	194	K	aaA/aaG	SK1(hom)
chrIV	643436	C	T	synonymous_variant	LOW	MSH6	YDR097C	402	134	R	agG/agA	SK1(hom)
chrIV	643602	A	G	missense_variant	MODERATE	MSH6	YDR097C	236	79	V/A	gTa/gCa	SK1(hom)
chrIV	643715	G	A	synonymous_variant	LOW	MSH6	YDR097C	123	41	G	ggC/ggT	SK1(hom)
chrIV	643760	C	T	synonymous_variant	LOW	MSH6	YDR097C	78	26	K	aaG/aaA	SK1(hom)
chrIV	643795	C	T	missense_variant	MODERATE	MSH6	YDR097C	43	15	E/K	Gaa/Aaa	SK1(hom)
chrIV	693728	A	G	synonymous_variant	LOW	DPB4	YDR121W	144	48	Q	caA/caG	SK1(hom)
chrIV	693982	G	A	missense_variant	MODERATE	DPB4	YDR121W	398	133	G/D	gGt/gAt	SK1(hom)
chrIV	694033	T	C	missense_variant	MODERATE	DPB4	YDR121W	449	150	V/A	gTg/gCg	LAN201;LAN211(hom);SK1(hom)
chrIV	694047	G	GTTA	inframe_insertion	MODERATE	DPB4	YDR121W	463-464	155	V/VI	gtt/gTTAtt	SK1(hom)
chrIV	694079	C	T	synonymous_variant	LOW	DPB4	YDR121W	495	165	G	ggC/ggT	SK1(hom)
chrIV	694148	T	A	synonymous_variant	LOW	DPB4	YDR121W	564	188	T	acT/acA	SK1(hom)
chrIV	842380	C	T	missense_variant	MODERATE	HST4	YDR191W	44	15	A/V	gCg/gTg	SK1(hom)
chrIV	842450	G	A	synonymous_variant	LOW	HST4	YDR191W	114	38	L	ttG/ttA	SK1(hom)
chrIV	842455	A	G	missense_variant	MODERATE	HST4	YDR191W	119	40	K/R	aAa/aGa	SK1(hom)
chrIV	842465	T	C	synonymous_variant	LOW	HST4	YDR191W	129	43	R	cgT/cgC	SK1(hom)
chrIV	842538	A	G	missense_variant	MODERATE	HST4	YDR191W	202	68	T/A	Aca/Gca	SK1(hom)
chrIV	842636	G	A	synonymous_variant	LOW	HST4	YDR191W	300	100	G	ggG/ggA	SK1(hom)
chrIV	842982	A	G	missense_variant	MODERATE	HST4	YDR191W	646	216	I/V	Ata/Gta	SK1(hom)
chrIV	842999	C	T	synonymous_variant	LOW	HST4	YDR191W	663	221	C	tgC/tgT	SK1(hom)
chrIV	843009	C	T	synonymous_variant	LOW	HST4	YDR191W	673	225	L	Ctg/Ttg	SK1(hom)
chrIV	843125	G	T	missense_variant	MODERATE	HST4	YDR191W	789	263	M/I	atG/atT	LAN201;LAN211(hom);SK1(hom)
chrIV	899764	A	G	synonymous_variant	LOW	RAD9	YDR217C	3717	1239	F	ttT/ttC	SK1(hom)
chrIV	900294	C	T	missense_variant	MODERATE	RAD9	YDR217C	3187	1063	A/T	Gcc/Acc	SK1(hom)
chrIV	900493	C	A	synonymous_variant	LOW	RAD9	YDR217C	2988	996	G	ggG/ggT	SK1(hom)
chrIV	901107	T	A	missense_variant	MODERATE	RAD9	YDR217C	2374	792	T/S	Acg/Tcg	SK1(hom)
chrIV	901210	A	G	synonymous_variant	LOW	RAD9	YDR217C	2271	757	S	tcT/tcC	SK1(hom)
chrIV	901288	C	G	missense_variant	MODERATE	RAD9	YDR217C	2193	731	L/F	ttG/ttC	SK1(hom)
chrIV	901342	C	T	synonymous_variant	LOW	RAD9	YDR217C	2139	713	E	gaG/gaA	SK1(hom)
chrIV	901599	T	G	missense_variant	MODERATE	RAD9	YDR217C	1882	628	T/P	Act/Cct	SK1(hom)
chrIV	901721	T	C	missense_variant	MODERATE	RAD9	YDR217C	1760	587	E/G	gAg/gGg	SK1(hom)
chrIV	901798	A	G	synonymous_variant	LOW	RAD9	YDR217C	1683	561	D	gaT/gaC	SK1(hom)
chrIV	902051	G	T	missense_variant	MODERATE	RAD9	YDR217C	1430	477	T/N	aCt/aAt	SK1(hom)
chrIV	902065	A	C	missense_variant	MODERATE	RAD9	YDR217C	1416	472	F/L	ttT/ttG	SK1(hom)
chrIV	902156	T	C	missense_variant	MODERATE	RAD9	YDR217C	1325	442	K/R	aAg/aGg	SK1(hom)
chrIV	902200	T	C	synonymous_variant	LOW	RAD9	YDR217C	1281	427	T	acA/acG	SK1(hom)
chrIV	902257	G	A	synonymous_variant	LOW	RAD9	YDR217C	1224	408	I	atC/atT	SK1(hom)
chrIV	902350	G	A	synonymous_variant	LOW	RAD9	YDR217C	1131	377	Y	taC/taT	SK1(hom)
chrIV	902361	T	C	missense_variant	MODERATE	RAD9	YDR217C	1120	374	I/V	Ata/Gta	SK1(hom)
chrIV	902673	C	T	missense_variant	MODERATE	RAD9	YDR217C	808	270	V/I	Gta/Ata	SK1(hom)
chrIV	902682	T	C	missense_variant	MODERATE	RAD9	YDR217C	799	267	T/A	Aca/Gca	SK1(hom)
chrIV	902688	G	A	missense_variant	MODERATE	RAD9	YDR217C	793	265	R/W	Cgg/Tgg	SK1(hom)
chrIV	902746	T	C	synonymous_variant	LOW	RAD9	YDR217C	735	245	S	tcA/tcG	SK1(hom)
chrIV	914455	C	G	synonymous_variant	LOW	HTB1	YDR224C	258	86	A	gcG/gcC	SK1(hom)
chrIV	914545	A	G	synonymous_variant	LOW	HTB1	YDR224C	168	56	T	acT/acC	SK1(hom)
chrIV	917577	A	G	missense_variant	MODERATE	SIR4	YDR227W	7	3	N/D	Aat/Gat	SK1(hom)
chrIV	917683	A	G	missense_variant	MODERATE	SIR4	YDR227W	113	38	K/R	aAg/aGg	SK1(hom)
chrIV	917833	A	G	missense_variant	MODERATE	SIR4	YDR227W	263	88	K/R	aAa/aGa	SK1(hom)
chrIV	918196	A	C	missense_variant	MODERATE	SIR4	YDR227W	626	209	K/T	aAa/aCa	SK1(hom)
chrIV	918363	A	G	missense_variant	MODERATE	SIR4	YDR227W	793	265	I/V	Ata/Gta	SK1(hom)
chrIV	918408	C	A	missense_variant	MODERATE	SIR4	YDR227W	838	280	P/T	Ccg/Acg	SK1(hom)
chrIV	918495	T	C	synonymous_variant	LOW	SIR4	YDR227W	925	309	L	Tta/Cta	SK1(hom)
chrIV	918501	G	A	missense_variant	MODERATE	SIR4	YDR227W	931	311	E/K	Gag/Aag	SK1(hom)
chrIV	918606	G	T	missense_variant	MODERATE	SIR4	YDR227W	1036	346	V/F	Gtc/Ttc	SK1(hom)
chrIV	918674	T	C	synonymous_variant	LOW	SIR4	YDR227W	1104	368	P	ccT/ccC	SK1(hom)
chrIV	918776	G	C	synonymous_variant	LOW	SIR4	YDR227W	1206	402	G	ggG/ggC	SK1(hom)
chrIV	918797	T	C	synonymous_variant	LOW	SIR4	YDR227W	1227	409	F	ttT/ttC	SK1(hom)
chrIV	918920	G	A	synonymous_variant	LOW	SIR4	YDR227W	1350	450	K	aaG/aaA	SK1(hom)
chrIV	919006	A	G	missense_variant	MODERATE	SIR4	YDR227W	1436	479	E/G	gAa/gGa	SK1(hom)
chrIV	919261	C	T	missense_variant	MODERATE	SIR4	YDR227W	1691	564	T/M	aCg/aTg	SK1(hom)
chrIV	919268	A	T	missense_variant	MODERATE	SIR4	YDR227W	1698	566	E/D	gaA/gaT	SK1(hom)
chrIV	919279	A	T	missense_variant	MODERATE	SIR4	YDR227W	1709	570	E/V	gAg/gTg	SK1(hom)
chrIV	919709	T	A	synonymous_variant	LOW	SIR4	YDR227W	2139	713	P	ccT/ccA	SK1(hom)
chrIV	919827	T	C	missense_variant	MODERATE	SIR4	YDR227W	2257	753	S/P	Tcc/Ccc	SK1(hom)
chrIV	919860	A	T	missense_variant	MODERATE	SIR4	YDR227W	2290	764	S/C	Agc/Tgc	SK1(hom)
chrIV	920392	T	A	missense_variant	MODERATE	SIR4	YDR227W	2822	941	L/Q	cTa/cAa	SK1(hom)
chrIV	920565	G	A	missense_variant	MODERATE	SIR4	YDR227W	2995	999	D/N	Gac/Aac	SK1(hom)
chrIV	920628	C	T	missense_variant	MODERATE	SIR4	YDR227W	3058	1020	L/F	Ctt/Ttt	SK1(hom)
chrIV	921045	G	A	missense_variant	MODERATE	SIR4	YDR227W	3475	1159	D/N	Gac/Aac	SK1(hom)
chrIV	921076	T	C	missense_variant	MODERATE	SIR4	YDR227W	3506	1169	I/T	aTa/aCa	SK1(hom)
chrIV	921130	G	A	missense_variant	MODERATE	SIR4	YDR227W	3560	1187	R/K	aGa/aAa	SK1(hom)
chrIV	921181	A	G	missense_variant	MODERATE	SIR4	YDR227W	3611	1204	E/G	gAa/gGa	SK1(hom)
chrIV	921211	T	TAACAGACAGTAATAC	inframe_insertion	MODERATE	SIR4	YDR227W	3641-3642	1214	I/ITDSNT	ata/atAACAGACAGTAATACa	SK1(hom)
chrIV	921281	T	C	synonymous_variant	LOW	SIR4	YDR227W	3711	1237	T	acT/acC	SK1(hom)
chrIV	921620	A	T	missense_variant	MODERATE	SIR4	YDR227W	4050	1350	Q/H	caA/caT	SK1(hom)
chrIV	1019506	A	G	missense_variant	MODERATE	RNH202	YDR279W	139	47	N/D	Aat/Gat	SK1(hom)
chrIV	1019509	A	G	missense_variant	MODERATE	RNH202	YDR279W	142	48	I/V	Att/Gtt	SK1(hom)
chrIV	1019664	T	C	synonymous_variant	LOW	RNH202	YDR279W	297	99	D	gaT/gaC	SK1(hom)
chrIV	1019794	G	A	missense_variant	MODERATE	RNH202	YDR279W	427	143	G/S	Ggt/Agt	SK1(hom)
chrIV	1020081	A	T	missense_variant	MODERATE	RNH202	YDR279W	714	238	K/N	aaA/aaT	SK1(hom)
chrIV	1020193	C	T	missense_variant	MODERATE	RNH202	YDR279W	826	276	P/S	Ccg/Tcg	SK1(hom)
chrIV	1020194	C	T	missense_variant	MODERATE	RNH202	YDR279W	827	276	P/L	cCg/cTg	SK1(hom)
chrIV	1020213	C	G	missense_variant	MODERATE	RNH202	YDR279W	846	282	F/L	ttC/ttG	SK1(hom)
chrIV	1020315	G	C	missense_variant	MODERATE	RNH202	YDR279W	948	316	R/S	agG/agC	SK1(hom)
chrIV	1020356	A	C	missense_variant	MODERATE	RNH202	YDR279W	989	330	Q/P	cAa/cCa	SK1(hom)
chrIV	1052845	A	T	synonymous_variant	LOW	HDA2	YDR295C	1803	601	G	ggT/ggA	SK1(hom)
chrIV	1053051	C	T	missense_variant	MODERATE	HDA2	YDR295C	1597	533	A/T	Gca/Aca	SK1(hom)
chrIV	1053166	C	T	synonymous_variant	LOW	HDA2	YDR295C	1482	494	K	aaG/aaA	SK1(hom)
chrIV	1053228	C	T	missense_variant	MODERATE	HDA2	YDR295C	1420	474	V/M	Gtg/Atg	SK1(hom)
chrIV	1053286	C	T	synonymous_variant	LOW	HDA2	YDR295C	1362	454	Q	caG/caA	SK1(hom)
chrIV	1053397	G	A	synonymous_variant	LOW	HDA2	YDR295C	1251	417	Y	taC/taT	SK1(hom)
chrIV	1053400	G	A	synonymous_variant	LOW	HDA2	YDR295C	1248	416	T	acC/acT	SK1(hom)
chrIV	1053698	C	T	missense_variant	MODERATE	HDA2	YDR295C	950	317	S/N	aGc/aAc	SK1(hom)
chrIV	1053747	A	G	synonymous_variant	LOW	HDA2	YDR295C	901	301	L	Ttg/Ctg	SK1(hom)
chrIV	1053892	T	C	synonymous_variant	LOW	HDA2	YDR295C	756	252	L	ctA/ctG	SK1(hom)
chrIV	1053946	C	T	synonymous_variant	LOW	HDA2	YDR295C	702	234	T	acG/acA	SK1(hom)
chrIV	1054109	A	G	missense_variant	MODERATE	HDA2	YDR295C	539	180	F/S	tTc/tCc	SK1(hom)
chrIV	1054225	A	G	synonymous_variant	LOW	HDA2	YDR295C	423	141	C	tgT/tgC	SK1(hom)
chrIV	1054326	T	A	missense_variant	MODERATE	HDA2	YDR295C	322	108	S/C	Agc/Tgc	SK1(hom)
chrIV	1054524	T	C	missense_variant	MODERATE	HDA2	YDR295C	124	42	I/V	Ata/Gta	SK1(hom)
chrIV	1054527	T	G	missense_variant	MODERATE	HDA2	YDR295C	121	41	I/L	Ata/Cta	SK1(hom)
chrIV	1215065	T	C	missense_variant	MODERATE	XRS2	YDR369C	2516	839	D/G	gAc/gGc	SK1(hom)
chrIV	1215093	C	T	missense_variant	MODERATE	XRS2	YDR369C	2488	830	G/R	Ggg/Agg	SK1(hom)
chrIV	1215127	A	T	missense_variant	MODERATE	XRS2	YDR369C	2454	818	S/R	agT/agA	SK1(hom)
chrIV	1215179	A	G	missense_variant	MODERATE	XRS2	YDR369C	2402	801	M/T	aTg/aCg	SK1(hom)
chrIV	1215289	T	G	synonymous_variant	LOW	XRS2	YDR369C	2292	764	L	ctA/ctC	SK1(hom)
chrIV	1215366	C	T	missense_variant	MODERATE	XRS2	YDR369C	2215	739	D/N	Gat/Aat	SK1(hom)
chrIV	1215541	C	T	synonymous_variant	LOW	XRS2	YDR369C	2040	680	P	ccG/ccA	SK1(hom)
chrIV	1215616	T	C	synonymous_variant	LOW	XRS2	YDR369C	1965	655	E	gaA/gaG	SK1(hom)
chrIV	1215619	T	TTC	frameshift_variant	HIGH	XRS2	YDR369C	1961-1962	654	K/KX	aaa/aaGAa	SK1(hom)
chrIV	1215623	TGC	T	frameshift_variant	HIGH	XRS2	YDR369C	1956-1957	652-653	AH/AX	gcGCac/gcac	SK1(hom)
chrIV	1215670	G	A	synonymous_variant	LOW	XRS2	YDR369C	1911	637	R	cgC/cgT	SK1(hom)
chrIV	1215691	C	T	missense_variant	MODERATE	XRS2	YDR369C	1890	630	M/I	atG/atA	SK1(hom)
chrIV	1215707	C	A	missense_variant	MODERATE	XRS2	YDR369C	1874	625	W/L	tGg/tTg	SK1(hom)
chrIV	1215753	A	G	missense_variant	MODERATE	XRS2	YDR369C	1828	610	S/P	Tca/Cca	SK1(hom)
chrIV	1215808	A	G	synonymous_variant	LOW	XRS2	YDR369C	1773	591	I	atT/atC	SK1(hom)
chrIV	1215850	G	A	synonymous_variant	LOW	XRS2	YDR369C	1731	577	T	acC/acT	SK1(hom)
chrIV	1215851	G	A	missense_variant	MODERATE	XRS2	YDR369C	1730	577	T/I	aCc/aTc	SK1(hom)
chrIV	1215859	A	G	synonymous_variant	LOW	XRS2	YDR369C	1722	574	V	gtT/gtC	SK1(hom)
chrIV	1215936	T	G	missense_variant	MODERATE	XRS2	YDR369C	1645	549	I/L	Att/Ctt	SK1(hom)
chrIV	1215941	A	G	missense_variant	MODERATE	XRS2	YDR369C	1640	547	L/S	tTa/tCa	SK1(hom)
chrIV	1215994	T	C	synonymous_variant	LOW	XRS2	YDR369C	1587	529	S	tcA/tcG	SK1(hom)
chrIV	1216099	A	T	synonymous_variant	LOW	XRS2	YDR369C	1482	494	A	gcT/gcA	SK1(hom)
chrIV	1216309	C	G	missense_variant	MODERATE	XRS2	YDR369C	1272	424	K/N	aaG/aaC	SK1(hom)
chrIV	1216313	A	G	missense_variant	MODERATE	XRS2	YDR369C	1268	423	L/P	cTa/cCa	SK1(hom)
chrIV	1216327	A	G	synonymous_variant	LOW	XRS2	YDR369C	1254	418	F	ttT/ttC	SK1(hom)
chrIV	1216405	T	C	synonymous_variant	LOW	XRS2	YDR369C	1176	392	R	agA/agG	SK1(hom)
chrIV	1216417	A	G	synonymous_variant	LOW	XRS2	YDR369C	1164	388	T	acT/acC	SK1(hom)
chrIV	1216425	A	G	missense_variant	MODERATE	XRS2	YDR369C	1156	386	S/P	Tct/Cct	SK1(hom)
chrIV	1216429	A	G	synonymous_variant	LOW	XRS2	YDR369C	1152	384	N	aaT/aaC	SK1(hom)
chrIV	1216449	T	C	missense_variant	MODERATE	XRS2	YDR369C	1132	378	T/A	Act/Gct	SK1(hom)
chrIV	1216848	G	A	synonymous_variant	LOW	XRS2	YDR369C	733	245	L	Cta/Tta	SK1(hom)
chrIV	1217031	T	C	missense_variant	MODERATE	XRS2	YDR369C	550	184	M/V	Atg/Gtg	SK1(hom)
chrIV	1217085	G	T	synonymous_variant	LOW	XRS2	YDR369C	496	166	R	Cgg/Agg	SK1(hom)
chrIV	1217086	T	A	synonymous_variant	LOW	XRS2	YDR369C	495	165	I	atA/atT	SK1(hom)
chrIV	1217139	T	C	missense_variant	MODERATE	XRS2	YDR369C	442	148	I/V	Att/Gtt	SK1(hom)
chrIV	1217182	C	T	missense_variant	MODERATE	XRS2	YDR369C	399	133	M/I	atG/atA	SK1(hom)
chrIV	1217208	G	A	missense_variant	MODERATE	XRS2	YDR369C	373	125	P/S	Cct/Tct	SK1(hom)
chrIV	1217501	G	C	missense_variant	MODERATE	XRS2	YDR369C	80	27	T/S	aCt/aGt	SK1(hom)
chrIV	1246191	A	T	synonymous_variant	LOW	MUS81	YDR386W	108	36	A	gcA/gcT	SK1(hom)
chrIV	1246533	T	C	synonymous_variant	LOW	MUS81	YDR386W	450	150	L	ctT/ctC	SK1(hom)
chrIV	1246650	T	C	synonymous_variant	LOW	MUS81	YDR386W	567	189	S	tcT/tcC	SK1(hom)
chrIV	1246695	A	G	synonymous_variant	LOW	MUS81	YDR386W	612	204	R	agA/agG	SK1(hom)
chrIV	1246762	A	G	missense_variant	MODERATE	MUS81	YDR386W	679	227	I/V	Atc/Gtc	SK1(hom)
chrIV	1246923	T	C	synonymous_variant	LOW	MUS81	YDR386W	840	280	F	ttT/ttC	SK1(hom)
chrIV	1247011	T	G	missense_variant	MODERATE	MUS81	YDR386W	928	310	L/V	Ttg/Gtg	SK1(hom)
chrIV	1247244	T	C	synonymous_variant	LOW	MUS81	YDR386W	1161	387	G	ggT/ggC	SK1(hom)
chrIV	1247388	T	A	synonymous_variant	LOW	MUS81	YDR386W	1305	435	S	tcT/tcA	SK1(hom)
chrIV	1247397	A	T	missense_variant	MODERATE	MUS81	YDR386W	1314	438	E/D	gaA/gaT	SK1(hom)
chrIV	1247703	T	C	synonymous_variant	LOW	MUS81	YDR386W	1620	540	L	ctT/ctC	SK1(hom)
chrIV	1303188	T	C	synonymous_variant	LOW	RAD30	YDR419W	15	5	T	acT/acC	SK1(hom)
chrIV	1303306	T	C	synonymous_variant	LOW	RAD30	YDR419W	133	45	L	Tta/Cta	SK1(hom)
chrIV	1303572	G	A	synonymous_variant	LOW	RAD30	YDR419W	399	133	R	agG/agA	SK1(hom)
chrIV	1303677	G	T	missense_variant	MODERATE	RAD30	YDR419W	504	168	M/I	atG/atT	SK1(hom)
chrIV	1303716	G	A	synonymous_variant	LOW	RAD30	YDR419W	543	181	L	ttG/ttA	SK1(hom)
chrIV	1304109	T	C	synonymous_variant	LOW	RAD30	YDR419W	936	312	L	ctT/ctC	SK1(hom)
chrIV	1304204	A	G	missense_variant	MODERATE	RAD30	YDR419W	1031	344	E/G	gAa/gGa	SK1(hom)
chrIV	1304580	G	A	synonymous_variant	LOW	RAD30	YDR419W	1407	469	Q	caG/caA	SK1(hom)
chrIV	1304837	A	G	missense_variant	MODERATE	RAD30	YDR419W	1664	555	Y/C	tAc/tGc	SK1(hom)
chrIV	1304955	G	A	synonymous_variant	LOW	RAD30	YDR419W	1782	594	G	ggG/ggA	SK1(hom)
chrIV	1304961	A	G	synonymous_variant	LOW	RAD30	YDR419W	1788	596	K	aaA/aaG	SK1(hom)
chrIV	1304979	G	A	synonymous_variant	LOW	RAD30	YDR419W	1806	602	R	cgG/cgA	SK1(hom)
chrIV	1305003	T	A	synonymous_variant	LOW	RAD30	YDR419W	1830	610	T	acT/acA	SK1(hom)
chrIV	1305020	A	G	missense_variant	MODERATE	RAD30	YDR419W	1847	616	K/R	aAa/aGa	SK1(hom)
chrIV	1431076	C	T	missense_variant	MODERATE	SLD5	YDR489W	65	22	T/I	aCc/aTc	SK1(hom)
chrIV	1431080	G	C	missense_variant	MODERATE	SLD5	YDR489W	69	23	K/N	aaG/aaC	SK1(hom)
chrIV	1431161	T	C	synonymous_variant	LOW	SLD5	YDR489W	150	50	T	acT/acC	SK1(hom)
chrIV	1431290	G	A	missense_variant	MODERATE	SLD5	YDR489W	279	93	M/I	atG/atA	SK1(hom)
chrIV	1431564	A	G	missense_variant	MODERATE	SLD5	YDR489W	553	185	T/A	Acg/Gcg	SK1(hom)
chrIV	1431670	A	G	missense_variant	MODERATE	SLD5	YDR489W	659	220	D/G	gAt/gGt	SK1(hom)
chrIX	61323	C	T	missense_variant	MODERATE	MCM10	YIL150C	1406	469	R/Q	cGa/cAa	SK1(hom)
chrIX	61466	C	A	synonymous_variant	LOW	MCM10	YIL150C	1263	421	L	ctG/ctT	SK1(hom)
chrIX	61787	T	C	synonymous_variant	LOW	MCM10	YIL150C	942	314	K	aaA/aaG	SK1(hom)
chrIX	62057	A	C	synonymous_variant	LOW	MCM10	YIL150C	672	224	S	tcT/tcG	SK1(hom)
chrIX	62207	G	C	missense_variant	MODERATE	MCM10	YIL150C	522	174	D/E	gaC/gaG	SK1(hom)
chrIX	88444	G	A	synonymous_variant	LOW	REV7	YIL139C	273	91	Y	taC/taT	SK1(hom)
chrIX	88448	T	C	missense_variant	MODERATE	REV7	YIL139C	269	90	K/R	aAa/aGa	SK1(hom)
chrIX	100355	A	G	synonymous_variant	LOW	CSM2	YIL132C	147	49	S	agT/agC	SK1(hom)
chrIX	100450	T	C	missense_variant	MODERATE	CSM2	YIL132C	52	18	N/D	Aac/Gac	SK1(hom)
chrIX	113838	C	T	synonymous_variant	LOW	MET18	YIL128W	33	11	V	gtC/gtT	SK1(hom)
chrIX	114027	A	G	synonymous_variant	LOW	MET18	YIL128W	222	74	K	aaA/aaG	SK1(hom)
chrIX	114087	T	C	synonymous_variant	LOW	MET18	YIL128W	282	94	S	tcT/tcC	SK1(hom)
chrIX	114105	G	C	synonymous_variant	LOW	MET18	YIL128W	300	100	A	gcG/gcC	SK1(hom)
chrIX	114136	G	T	missense_variant	MODERATE	MET18	YIL128W	331	111	A/S	Gca/Tca	SK1(hom)
chrIX	114141	A	C	missense_variant	MODERATE	MET18	YIL128W	336	112	L/F	ttA/ttC	SK1(hom)
chrIX	114372	T	C	synonymous_variant	LOW	MET18	YIL128W	567	189	P	ccT/ccC	SK1(hom)
chrIX	114549	A	G	synonymous_variant	LOW	MET18	YIL128W	744	248	R	cgA/cgG	SK1(hom)
chrIX	114791	A	G	missense_variant	MODERATE	MET18	YIL128W	986	329	D/G	gAc/gGc	SK1(hom)
chrIX	114808	G	A	missense_variant	MODERATE	MET18	YIL128W	1003	335	V/M	Gtg/Atg	SK1(hom)
chrIX	114831	T	C	synonymous_variant	LOW	MET18	YIL128W	1026	342	D	gaT/gaC	SK1(hom)
chrIX	115136	C	T	missense_variant	MODERATE	MET18	YIL128W	1331	444	T/I	aCa/aTa	SK1(hom)
chrIX	115710	C	T	synonymous_variant	LOW	MET18	YIL128W	1905	635	N	aaC/aaT	SK1(hom)
chrIX	115895	A	G	missense_variant	MODERATE	MET18	YIL128W	2090	697	N/S	aAc/aGc	SK1(hom)
chrIX	115941	G	A	synonymous_variant	LOW	MET18	YIL128W	2136	712	P	ccG/ccA	SK1(hom)
chrIX	116245	G	T	missense_variant	MODERATE	MET18	YIL128W	2440	814	A/S	Gca/Tca	SK1(hom)
chrIX	116252	A	T	missense_variant	MODERATE	MET18	YIL128W	2447	816	K/M	aAg/aTg	SK1(hom)
chrIX	116385	C	T	synonymous_variant	LOW	MET18	YIL128W	2580	860	Y	taC/taT	SK1(hom)
chrIX	116593	G	A	missense_variant	MODERATE	MET18	YIL128W	2788	930	A/T	Gct/Act	SK1(hom)
chrIX	116694	C	A	missense_variant	MODERATE	MET18	YIL128W	2889	963	H/Q	caC/caA	SK1(hom)
chrIX	116710	A	T	missense_variant	MODERATE	MET18	YIL128W	2905	969	S/C	Agt/Tgt	SK1(hom)
chrIX	116742	A	G	synonymous_variant	LOW	MET18	YIL128W	2937	979	E	gaA/gaG	SK1(hom)
chrIX	238849	G	A	synonymous_variant	LOW	RNR3	YIL066C	1860	620	C	tgC/tgT	SK1(hom)
chrIX	238957	A	G	synonymous_variant	LOW	RNR3	YIL066C	1752	584	D	gaT/gaC	SK1(hom)
chrIX	239011	A	G	synonymous_variant	LOW	RNR3	YIL066C	1698	566	S	tcT/tcC	SK1(hom)
chrIX	239134	C	T	synonymous_variant	LOW	RNR3	YIL066C	1575	525	S	tcG/tcA	SK1(hom)
chrIX	239275	A	G	synonymous_variant	LOW	RNR3	YIL066C	1434	478	T	acT/acC	SK1(hom)
chrIX	239356	T	C	synonymous_variant	LOW	RNR3	YIL066C	1353	451	P	ccA/ccG	SK1(hom)
chrIX	239431	A	G	synonymous_variant	LOW	RNR3	YIL066C	1278	426	N	aaT/aaC	SK1(hom)
chrIX	239659	C	T	synonymous_variant	LOW	RNR3	YIL066C	1050	350	L	ttG/ttA	SK1(hom)
chrIX	239821	A	G	synonymous_variant	LOW	RNR3	YIL066C	888	296	A	gcT/gcC	SK1(hom)
chrIX	240376	C	T	synonymous_variant	LOW	RNR3	YIL066C	333	111	K	aaG/aaA	SK1(hom)
chrIX	357540	T	G	missense_variant	MODERATE	MPH1	YIR002C	2857	953	K/Q	Aaa/Caa	SK1(hom)
chrIX	357738	G	A	missense_variant	MODERATE	MPH1	YIR002C	2659	887	R/C	Cgc/Tgc	SK1(hom)
chrIX	357800	C	T	missense_variant	MODERATE	MPH1	YIR002C	2597	866	S/N	aGc/aAc	SK1(hom)
chrIX	358029	C	A	missense_variant	MODERATE	MPH1	YIR002C	2368	790	V/F	Gtc/Ttc	SK1(hom)
chrIX	358033	T	C	synonymous_variant	LOW	MPH1	YIR002C	2364	788	E	gaA/gaG	SK1(hom)
chrIX	358276	T	C	synonymous_variant	LOW	MPH1	YIR002C	2121	707	T	acA/acG	SK1(hom)
chrIX	358450	A	G	synonymous_variant	LOW	MPH1	YIR002C	1947	649	Y	taT/taC	SK1(hom)
chrIX	358570	G	A	synonymous_variant	LOW	MPH1	YIR002C	1827	609	G	ggC/ggT	SK1(hom)
chrIX	358618	A	G	synonymous_variant	LOW	MPH1	YIR002C	1779	593	D	gaT/gaC	SK1(hom)
chrIX	358850	T	C	missense_variant	MODERATE	MPH1	YIR002C	1547	516	Q/R	cAa/cGa	SK1(hom)
chrIX	358894	C	T	synonymous_variant	LOW	MPH1	YIR002C	1503	501	A	gcG/gcA	SK1(hom)
chrIX	358980	C	T	missense_variant	MODERATE	MPH1	YIR002C	1417	473	D/N	Gac/Aac	SK1(hom)
chrIX	359077	G	T	missense_variant	MODERATE	MPH1	YIR002C	1320	440	D/E	gaC/gaA	SK1(hom)
chrIX	359494	C	T	missense_variant	MODERATE	MPH1	YIR002C	903	301	M/I	atG/atA	SK1(hom)
chrIX	359599	A	G	synonymous_variant	LOW	MPH1	YIR002C	798	266	T	acT/acC	SK1(hom)
chrIX	359744	G	T	missense_variant	MODERATE	MPH1	YIR002C	653	218	S/Y	tCt/tAt	SK1(hom)
chrIX	360178	G	A	synonymous_variant	LOW	MPH1	YIR002C	219	73	Y	taC/taT	SK1(hom)
chrIX	373284	A	G	synonymous_variant	LOW	PRI1	YIR008C	1023	341	P	ccT/ccC	SK1(hom)
chrIX	373728	C	G	synonymous_variant	LOW	PRI1	YIR008C	579	193	V	gtG/gtC	SK1(hom)
chrIX	373876	G	A	missense_variant	MODERATE	PRI1	YIR008C	431	144	T/M	aCg/aTg	SK1(hom)
chrIX	373971	A	G	synonymous_variant	LOW	PRI1	YIR008C	336	112	I	atT/atC	SK1(hom)
chrIX	374268	T	C	synonymous_variant	LOW	PRI1	YIR008C	39	13	S	tcA/tcG	SK1(hom)
chrV	87147	G	A	missense_variant	MODERATE	MCM3	YEL032W	211	71	D/N	Gat/Aat	SK1(hom)
chrV	87165	C	T	missense_variant	MODERATE	MCM3	YEL032W	229	77	L/F	Ctt/Ttt	SK1(hom)
chrV	87554	T	C	synonymous_variant	LOW	MCM3	YEL032W	618	206	T	acT/acC	SK1(hom)
chrV	87608	C	T	synonymous_variant	LOW	MCM3	YEL032W	672	224	R	cgC/cgT	SK1(hom)
chrV	87611	C	T	synonymous_variant	LOW	MCM3	YEL032W	675	225	I	atC/atT	SK1(hom)
chrV	88061	C	T	synonymous_variant	LOW	MCM3	YEL032W	1125	375	D	gaC/gaT	SK1(hom)
chrV	88121	T	C	synonymous_variant	LOW	MCM3	YEL032W	1185	395	N	aaT/aaC	SK1(hom)
chrV	88265	C	T	synonymous_variant	LOW	MCM3	YEL032W	1329	443	T	acC/acT	SK1(hom)
chrV	88403	A	T	synonymous_variant	LOW	MCM3	YEL032W	1467	489	V	gtA/gtT	SK1(hom)
chrV	88481	C	G	synonymous_variant	LOW	MCM3	YEL032W	1545	515	A	gcC/gcG	SK1(hom)
chrV	88539	C	T	synonymous_variant	LOW	MCM3	YEL032W	1603	535	L	Cta/Tta	SK1(hom)
chrV	88547	C	T	synonymous_variant	LOW	MCM3	YEL032W	1611	537	D	gaC/gaT	SK1(hom)
chrV	88700	A	G	synonymous_variant	LOW	MCM3	YEL032W	1764	588	L	ttA/ttG	SK1(hom)
chrV	88751	C	T	synonymous_variant	LOW	MCM3	YEL032W	1815	605	N	aaC/aaT	SK1(hom)
chrV	88976	G	A	synonymous_variant	LOW	MCM3	YEL032W	2040	680	V	gtG/gtA	SK1(hom)
chrV	89321	T	C	synonymous_variant	LOW	MCM3	YEL032W	2385	795	V	gtT/gtC	SK1(hom)
chrV	89738	C	T	synonymous_variant	LOW	MCM3	YEL032W	2802	934	N	aaC/aaT	SK1(hom)
chrV	232580	T	C	synonymous_variant	LOW	YEN1	YER041W	120	40	I	atT/atC	SK1(hom)
chrV	232802	G	A	synonymous_variant	LOW	YEN1	YER041W	342	114	L	ttG/ttA	SK1(hom)
chrV	232869	A	T	missense_variant	MODERATE	YEN1	YER041W	409	137	T/S	Act/Tct	SK1(hom)
chrV	232874	T	C	synonymous_variant	LOW	YEN1	YER041W	414	138	C	tgT/tgC	SK1(hom)
chrV	233255	T	C	synonymous_variant	LOW	YEN1	YER041W	795	265	I	atT/atC	SK1(hom)
chrV	233356	A	G	missense_variant	MODERATE	YEN1	YER041W	896	299	N/S	aAc/aGc	SK1(hom)
chrV	234239	G	A	synonymous_variant	LOW	YEN1	YER041W	1779	593	E	gaG/gaA	SK1(hom)
chrV	234299	T	C	synonymous_variant	LOW	YEN1	YER041W	1839	613	D	gaT/gaC	SK1(hom)
chrV	234319	C	T	missense_variant	MODERATE	YEN1	YER041W	1859	620	P/L	cCg/cTg	SK1(hom)
chrV	234520	C	G	missense_variant	MODERATE	YEN1	YER041W	2060	687	T/S	aCt/aGt	SK1(hom)
chrV	234579	A	G	missense_variant	MODERATE	YEN1	YER041W	2119	707	N/D	Aat/Gat	SK1(hom)
chrV	234626	T	C	synonymous_variant	LOW	YEN1	YER041W	2166	722	A	gcT/gcC	SK1(hom)
chrV	234654	G	A	missense_variant	MODERATE	YEN1	YER041W	2194	732	V/I	Gtc/Atc	SK1(hom)
chrV	299126	A	G	synonymous_variant	LOW	RNR1	YER070W	177	59	L	ttA/ttG	SK1(hom)
chrV	299183	G	T	synonymous_variant	LOW	RNR1	YER070W	234	78	A	gcG/gcT	SK1(hom)
chrV	299186	C	T	synonymous_variant	LOW	RNR1	YER070W	237	79	A	gcC/gcT	SK1(hom)
chrV	299219	C	T	synonymous_variant	LOW	RNR1	YER070W	270	90	T	acC/acT	SK1(hom)
chrV	299237	G	A	synonymous_variant	LOW	RNR1	YER070W	288	96	K	aaG/aaA	SK1(hom)
chrV	299333	G	A	synonymous_variant	LOW	RNR1	YER070W	384	128	K	aaG/aaA	SK1(hom)
chrV	299795	T	C	synonymous_variant	LOW	RNR1	YER070W	846	282	T	acT/acC	SK1(hom)
chrV	299873	A	C	synonymous_variant	LOW	RNR1	YER070W	924	308	I	atA/atC	SK1(hom)
chrV	300269	T	A	synonymous_variant	LOW	RNR1	YER070W	1320	440	T	acT/acA	SK1(hom)
chrV	300738	G	A	missense_variant	MODERATE	RNR1	YER070W	1789	597	V/I	Gtt/Att	SK1(hom)
chrV	300974	C	T	synonymous_variant	LOW	RNR1	YER070W	2025	675	N	aaC/aaT	SK1(hom)
chrV	301091	G	A	synonymous_variant	LOW	RNR1	YER070W	2142	714	L	ttG/ttA	SK1(hom)
chrV	301211	T	C	synonymous_variant	LOW	RNR1	YER070W	2262	754	F	ttT/ttC	SK1(hom)
chrV	301517	C	G	synonymous_variant	LOW	RNR1	YER070W	2568	856	P	ccC/ccG	SK1(hom)
chrV	301562	G	A	synonymous_variant	LOW	RNR1	YER070W	2613	871	K	aaG/aaA	SK1(hom)
chrV	350100	A	G	missense_variant	MODERATE	RAD51	YER095W	121	41	S/G	Agc/Ggc	SK1(hom)
chrV	350243	G	C	synonymous_variant	LOW	RAD51	YER095W	264	88	V	gtG/gtC	SK1(hom)
chrV	350516	T	C	synonymous_variant	LOW	RAD51	YER095W	537	179	S	tcT/tcC	SK1(hom)
chrV	350543	G	A	synonymous_variant	LOW	RAD51	YER095W	564	188	R	agG/agA	SK1(hom)
chrV	350741	C	T	synonymous_variant	LOW	RAD51	YER095W	762	254	N	aaC/aaT	SK1(hom)
chrV	350747	T	C	synonymous_variant	LOW	RAD51	YER095W	768	256	D	gaT/gaC	SK1(hom)
chrV	366971	C	A	missense_variant	MODERATE	RTT105	YER104W	170	57	T/N	aCt/aAt	LAN201;LAN211(hom);SK1(hom)
chrV	367125	A	G	synonymous_variant	LOW	RTT105	YER104W	324	108	R	agA/agG	LAN201;LAN211(hom);SK1(hom)
chrV	527126	C	G	synonymous_variant	LOW	RAD3	YER171W	45	15	P	ccC/ccG	SK1(hom)
chrV	527192	T	C	synonymous_variant	LOW	RAD3	YER171W	111	37	N	aaT/aaC	SK1(hom)
chrV	527321	A	G	synonymous_variant	LOW	RAD3	YER171W	240	80	E	gaA/gaG	SK1(hom)
chrV	527435	C	T	synonymous_variant	LOW	RAD3	YER171W	354	118	P	ccC/ccT	SK1(hom)
chrV	527477	G	A	synonymous_variant	LOW	RAD3	YER171W	396	132	K	aaG/aaA	SK1(hom)
chrV	527534	A	G	synonymous_variant	LOW	RAD3	YER171W	453	151	A	gcA/gcG	SK1(hom)
chrV	528932	C	T	synonymous_variant	LOW	RAD3	YER171W	1851	617	G	ggC/ggT	SK1(hom)
chrV	529325	G	A	synonymous_variant	LOW	RAD3	YER171W	2244	748	Q	caG/caA	SK1(hom)
chrV	529403	T	C	synonymous_variant	LOW	RAD3	YER171W	2322	774	D	gaT/gaC	SK1(hom)
chrV	536455	T	A	synonymous_variant	LOW	RAD24	YER173W	156	52	S	tcT/tcA	SK1(hom)
chrV	536698	C	T	synonymous_variant	LOW	RAD24	YER173W	399	133	N	aaC/aaT	SK1(hom)
chrV	536714	T	C	missense_variant	MODERATE	RAD24	YER173W	415	139	F/L	Ttt/Ctt	SK1(hom)
chrV	536997	A	G	missense_variant	MODERATE	RAD24	YER173W	698	233	N/S	aAt/aGt	SK1(hom)
chrV	537238	G	A	synonymous_variant	LOW	RAD24	YER173W	939	313	S	tcG/tcA	SK1(hom)
chrV	537307	C	T	synonymous_variant	LOW	RAD24	YER173W	1008	336	T	acC/acT	SK1(hom)
chrV	537418	A	G	synonymous_variant	LOW	RAD24	YER173W	1119	373	K	aaA/aaG	SK1(hom)
chrV	537745	A	G	synonymous_variant	LOW	RAD24	YER173W	1446	482	L	ctA/ctG	SK1(hom)
chrV	537801	A	C	missense_variant	MODERATE	RAD24	YER173W	1502	501	Y/S	tAc/tCc	SK1(hom)
chrV	537913	G	C	synonymous_variant	LOW	RAD24	YER173W	1614	538	R	cgG/cgC	SK1(hom)
chrV	537978	G	A	missense_variant	MODERATE	RAD24	YER173W	1679	560	S/N	aGc/aAc	SK1(hom)
chrV	548447	T	C	synonymous_variant	LOW	DMC1	YER179W	27	9	D	gaT/gaC	SK1(hom)
chrV	549247	A	G	synonymous_variant	LOW	DMC1	YER179W	735	245	K	aaA/aaG	SK1(hom)
chrV	549289	G	A	synonymous_variant	LOW	DMC1	YER179W	777	259	L	ctG/ctA	SK1(hom)
chrV	549412	G	A	synonymous_variant	LOW	DMC1	YER179W	900	300	G	ggG/ggA	SK1(hom)
chrVII	28096	A	G	missense_variant	MODERATE	HFM1	YGL251C	3389	1130	M/T	aTg/aCg	SK1(hom)
chrVII	28114	T	C	missense_variant	MODERATE	HFM1	YGL251C	3371	1124	Y/C	tAt/tGt	SK1(hom)
chrVII	28170	C	T	synonymous_variant	LOW	HFM1	YGL251C	3315	1105	Q	caG/caA	SK1(hom)
chrVII	28371	C	T	synonymous_variant	LOW	HFM1	YGL251C	3114	1038	E	gaG/gaA	LAN201;LAN211(hom)
chrVII	28634	T	G	missense_variant	MODERATE	HFM1	YGL251C	2851	951	N/H	Aat/Cat	SK1(hom)
chrVII	28799	C	G	missense_variant	MODERATE	HFM1	YGL251C	2686	896	V/L	Gtt/Ctt	LAN201;LAN211(hom);SK1(hom)
chrVII	29286	G	A	synonymous_variant	LOW	HFM1	YGL251C	2199	733	L	ctC/ctT	SK1(hom)
chrVII	29318	G	A	synonymous_variant	LOW	HFM1	YGL251C	2167	723	L	Cta/Tta	SK1(hom)
chrVII	29361	C	T	synonymous_variant	LOW	HFM1	YGL251C	2124	708	E	gaG/gaA	LAN201;LAN211(hom)
chrVII	29398	C	T	missense_variant	MODERATE	HFM1	YGL251C	2087	696	R/K	aGg/aAg	LAN201;LAN211(hom);SK1(hom)
chrVII	29477	A	G	synonymous_variant	LOW	HFM1	YGL251C	2008	670	L	Ttg/Ctg	SK1(hom)
chrVII	29562	T	C	synonymous_variant	LOW	HFM1	YGL251C	1923	641	K	aaA/aaG	SK1(hom)
chrVII	29706	G	A	synonymous_variant	LOW	HFM1	YGL251C	1779	593	F	ttC/ttT	SK1(hom)
chrVII	29753	T	G	synonymous_variant	LOW	HFM1	YGL251C	1732	578	R	Aga/Cga	SK1(hom)
chrVII	29844	T	C	synonymous_variant	LOW	HFM1	YGL251C	1641	547	V	gtA/gtG	SK1(hom)
chrVII	30012	C	T	synonymous_variant	LOW	HFM1	YGL251C	1473	491	G	ggG/ggA	SK1(hom)
chrVII	30033	T	C	synonymous_variant	LOW	HFM1	YGL251C	1452	484	L	ctA/ctG	SK1(hom)
chrVII	30045	C	T	synonymous_variant	LOW	HFM1	YGL251C	1440	480	E	gaG/gaA	SK1(hom)
chrVII	30090	G	A	synonymous_variant	LOW	HFM1	YGL251C	1395	465	V	gtC/gtT	SK1(hom)
chrVII	30102	G	T	synonymous_variant	LOW	HFM1	YGL251C	1383	461	P	ccC/ccA	SK1(hom)
chrVII	30120	A	T	synonymous_variant	LOW	HFM1	YGL251C	1365	455	A	gcT/gcA	SK1(hom)
chrVII	30150	A	T	synonymous_variant	LOW	HFM1	YGL251C	1335	445	I	atT/atA	SK1(hom)
chrVII	30324	T	C	synonymous_variant	LOW	HFM1	YGL251C	1161	387	T	acA/acG	SK1(hom)
chrVII	30348	C	G	synonymous_variant	LOW	HFM1	YGL251C	1137	379	P	ccG/ccC	SK1(hom)
chrVII	30426	T	C	synonymous_variant	LOW	HFM1	YGL251C	1059	353	K	aaA/aaG	SK1(hom)
chrVII	30624	C	T	synonymous_variant	LOW	HFM1	YGL251C	861	287	R	agG/agA	SK1(hom)
chrVII	31305	T	G	missense_variant	MODERATE	HFM1	YGL251C	180	60	E/D	gaA/gaC	SK1(hom)
chrVII	100362	T	C	missense_variant	MODERATE	SPT16	YGL207W	1394	465	V/A	gTc/gCc	SK1(hom)
chrVII	100529	G	A	missense_variant	MODERATE	SPT16	YGL207W	1561	521	A/T	Gcc/Acc	SK1(hom)
chrVII	100684	A	G	synonymous_variant	LOW	SPT16	YGL207W	1716	572	P	ccA/ccG	LAN201;LAN211(hom)
chrVII	100717	A	G	synonymous_variant	LOW	SPT16	YGL207W	1749	583	K	aaA/aaG	LAN201;LAN211(hom)
chrVII	100756	T	C	synonymous_variant	LOW	SPT16	YGL207W	1788	596	F	ttT/ttC	LAN201;LAN211(hom)
chrVII	100825	C	T	synonymous_variant	LOW	SPT16	YGL207W	1857	619	D	gaC/gaT	LAN201;LAN211(hom)
chrVII	100858	C	T	synonymous_variant	LOW	SPT16	YGL207W	1890	630	S	tcC/tcT	LAN201;LAN211(hom)
chrVII	100904	T	C	synonymous_variant	LOW	SPT16	YGL207W	1936	646	L	Ttg/Ctg	LAN201;LAN211(hom)
chrVII	101050	A	G	synonymous_variant	LOW	SPT16	YGL207W	2082	694	V	gtA/gtG	LAN201;LAN211(hom)
chrVII	101053	T	C	synonymous_variant	LOW	SPT16	YGL207W	2085	695	P	ccT/ccC	LAN201;LAN211(hom)
chrVII	101815	T	C	synonymous_variant	LOW	SPT16	YGL207W	2847	949	G	ggT/ggC	LAN201;LAN211(hom)
chrVII	101916	G	C	missense_variant	MODERATE	SPT16	YGL207W	2948	983	S/T	aGc/aCc	LAN201;LAN211(hom)
chrVII	101923	T	C	synonymous_variant	LOW	SPT16	YGL207W	2955	985	F	ttT/ttC	LAN201;LAN211(hom)
chrVII	117896	G	A	synonymous_variant	LOW	MCM6	YGL201C	3012	1004	N	aaC/aaT	LAN201;LAN211(hom)
chrVII	118022	G	A	synonymous_variant	LOW	MCM6	YGL201C	2886	962	F	ttC/ttT	LAN201;LAN211(hom)
chrVII	118133	C	T	synonymous_variant	LOW	MCM6	YGL201C	2775	925	R	agG/agA	LAN201;LAN211(hom)
chrVII	118134	C	A	missense_variant	MODERATE	MCM6	YGL201C	2774	925	R/M	aGg/aTg	SK1(hom)
chrVII	118274	C	T	synonymous_variant	LOW	MCM6	YGL201C	2634	878	E	gaG/gaA	LAN201;LAN211(hom)
chrVII	118304	ATCATCATTG	A	inframe_deletion	MODERATE	MCM6	YGL201C	2595-2603	865-868	DNDD/D	gaCAATGATGAt/gat	LAN201;LAN211(hom)
chrVII	118535	C	T	synonymous_variant	LOW	MCM6	YGL201C	2373	791	S	tcG/tcA	LAN201;LAN211(hom)
chrVII	119177	G	A	synonymous_variant	LOW	MCM6	YGL201C	1731	577	P	ccC/ccT	LAN201;LAN211(hom);SK1(hom)
chrVII	119852	C	T	synonymous_variant	LOW	MCM6	YGL201C	1056	352	R	agG/agA	LAN201;LAN211(hom);SK1(hom)
chrVII	119894	G	A	synonymous_variant	LOW	MCM6	YGL201C	1014	338	C	tgC/tgT	LAN201;LAN211(hom);SK1(hom)
chrVII	120263	T	G	missense_variant	MODERATE	MCM6	YGL201C	645	215	E/D	gaA/gaC	LAN201;LAN211(hom)
chrVII	120395	T	G	synonymous_variant	LOW	MCM6	YGL201C	513	171	S	tcA/tcC	SK1(hom)
chrVII	120656	C	T	synonymous_variant	LOW	MCM6	YGL201C	252	84	E	gaG/gaA	SK1(hom)
chrVII	173856	T	A	missense_variant	MODERATE	SAE2	YGL175C	467	156	K/I	aAa/aTa	SK1(hom)
chrVII	174098	C	G	synonymous_variant	LOW	SAE2	YGL175C	225	75	T	acG/acC	SK1(hom)
chrVII	174187	G	T	synonymous_variant	LOW	SAE2	YGL175C	136	46	R	Cgg/Agg	SK1(hom)
chrVII	193769	G	A	synonymous_variant	LOW	RAD54	YGL163C	2635	879	L	Cta/Tta	SK1(hom)
chrVII	194505	C	T	synonymous_variant	LOW	RAD54	YGL163C	1899	633	L	ttG/ttA	SK1(hom)
chrVII	194553	G	A	synonymous_variant	LOW	RAD54	YGL163C	1851	617	H	caC/caT	SK1(hom)
chrVII	195492	G	A	synonymous_variant	LOW	RAD54	YGL163C	912	304	S	agC/agT	SK1(hom)
chrVII	195522	G	A	synonymous_variant	LOW	RAD54	YGL163C	882	294	Y	taC/taT	SK1(hom)
chrVII	195546	G	A	synonymous_variant	LOW	RAD54	YGL163C	858	286	V	gtC/gtT	SK1(hom)
chrVII	195549	A	G	synonymous_variant	LOW	RAD54	YGL163C	855	285	C	tgT/tgC	SK1(hom)
chrVII	195555	G	A	synonymous_variant	LOW	RAD54	YGL163C	849	283	Y	taC/taT	SK1(hom)
chrVII	195692	G	A	missense_variant	MODERATE	RAD54	YGL163C	712	238	P/S	Ccg/Tcg	SK1(hom)
chrVII	195804	T	C	synonymous_variant	LOW	RAD54	YGL163C	600	200	K	aaA/aaG	SK1(hom)
chrVII	195843	A	G	synonymous_variant	LOW	RAD54	YGL163C	561	187	S	tcT/tcC	SK1(hom)
chrVII	195912	A	G	synonymous_variant	LOW	RAD54	YGL163C	492	164	P	ccT/ccC	SK1(hom)
chrVII	196275	C	G	synonymous_variant	LOW	RAD54	YGL163C	129	43	P	ccG/ccC	SK1(hom)
chrVII	296177	C	T	synonymous_variant	LOW	SLD3	YGL113W	246	82	S	agC/agT	SK1(hom)
chrVII	296299	C	G	missense_variant	MODERATE	SLD3	YGL113W	368	123	P/R	cCc/cGc	SK1(hom)
chrVII	296304	G	A	missense_variant	MODERATE	SLD3	YGL113W	373	125	G/S	Ggc/Agc	SK1(hom)
chrVII	296376	A	G	missense_variant	MODERATE	SLD3	YGL113W	445	149	K/E	Aaa/Gaa	SK1(hom)
chrVII	296534	A	G	synonymous_variant	LOW	SLD3	YGL113W	603	201	K	aaA/aaG	SK1(hom)
chrVII	296630	T	C	synonymous_variant	LOW	SLD3	YGL113W	699	233	S	agT/agC	SK1(hom)
chrVII	296999	A	G	synonymous_variant	LOW	SLD3	YGL113W	1068	356	L	ctA/ctG	SK1(hom)
chrVII	297191	A	C	synonymous_variant	LOW	SLD3	YGL113W	1260	420	P	ccA/ccC	SK1(hom)
chrVII	297242	A	T	synonymous_variant	LOW	SLD3	YGL113W	1311	437	V	gtA/gtT	SK1(hom)
chrVII	297260	A	G	synonymous_variant	LOW	SLD3	YGL113W	1329	443	V	gtA/gtG	SK1(hom)
chrVII	297295	C	T	missense_variant	MODERATE	SLD3	YGL113W	1364	455	A/V	gCc/gTc	SK1(hom)
chrVII	297365	C	T	synonymous_variant	LOW	SLD3	YGL113W	1434	478	F	ttC/ttT	SK1(hom)
chrVII	297386	G	C	synonymous_variant	LOW	SLD3	YGL113W	1455	485	S	tcG/tcC	SK1(hom)
chrVII	297805	A	C	missense_variant	MODERATE	SLD3	YGL113W	1874	625	N/T	aAt/aCt	SK1(hom)
chrVII	346793	C	T	synonymous_variant	LOW	MMS2	YGL087C	27	9	R	agG/agA	SK1(hom)
chrVII	394219	T	C	synonymous_variant	LOW	RAD6	YGL058W	234	78	H	caT/caC	SK1(hom)
chrVII	394474	TGAC	T	inframe_deletion	MODERATE	RAD6	YGL058W	490-492	164	D/-	GAC/-	SK1(hom)
chrVII	705631	T	C	missense_variant	MODERATE	CLB6	YGR109C	871	291	I/V	Atc/Gtc	SK1(hom)
chrVII	705827	G	A	synonymous_variant	LOW	CLB6	YGR109C	675	225	Y	taC/taT	W303;SK1(hom)
chrVII	706027	A	G	synonymous_variant	LOW	CLB6	YGR109C	475	159	L	Tta/Cta	W303
chrVII	706175	T	C	missense_variant	MODERATE	CLB6	YGR109C	327	109	I/M	atA/atG	W303
chrVII	706202	A	G	synonymous_variant	LOW	CLB6	YGR109C	300	100	C	tgT/tgC	W303
chrVII	706228	G	A	missense_variant	MODERATE	CLB6	YGR109C	274	92	P/S	Cca/Tca	W303
chrVII	706260	T	C	missense_variant	MODERATE	CLB6	YGR109C	242	81	Q/R	cAa/cGa	SK1(hom)
chrVII	706273	T	A	missense_variant	MODERATE	CLB6	YGR109C	229	77	T/S	Aca/Tca	W303
chrVII	706292	A	G	synonymous_variant	LOW	CLB6	YGR109C	210	70	D	gaT/gaC	W303
chrVII	706337	G	A	synonymous_variant	LOW	CLB6	YGR109C	165	55	N	aaC/aaT	W303;SK1(hom)
chrVII	706391	G	A	synonymous_variant	LOW	CLB6	YGR109C	111	37	N	aaC/aaT	W303;SK1(hom)
chrVII	706439	T	C	missense_variant	MODERATE	CLB6	YGR109C	63	21	I/M	atA/atG	SK1(hom)
chrVII	855522	G	A	synonymous_variant	LOW	RNR4	YGR180C	780	260	N	aaC/aaT	SK1(hom)
chrVII	1007947	T	C	synonymous_variant	LOW	RAD2	YGR258C	2820	940	R	agA/agG	SK1(hom)
chrVII	1008097	A	G	synonymous_variant	LOW	RAD2	YGR258C	2670	890	F	ttT/ttC	SK1(hom)
chrVII	1008259	T	C	synonymous_variant	LOW	RAD2	YGR258C	2508	836	E	gaA/gaG	SK1(hom)
chrVII	1008695	A	C	missense_variant	MODERATE	RAD2	YGR258C	2072	691	V/G	gTc/gGc	SK1(hom)
chrVII	1008949	T	A	synonymous_variant	LOW	RAD2	YGR258C	1818	606	T	acA/acT	SK1(hom)
chrVII	1009018	A	G	synonymous_variant	LOW	RAD2	YGR258C	1749	583	S	tcT/tcC	SK1(hom)
chrVII	1009086	C	T	missense_variant	MODERATE	RAD2	YGR258C	1681	561	E/K	Gaa/Aaa	SK1(hom)
chrVII	1009263	A	G	missense_variant	MODERATE	RAD2	YGR258C	1504	502	Y/H	Tat/Cat	SK1(hom)
chrVII	1009276	A	G	synonymous_variant	LOW	RAD2	YGR258C	1491	497	D	gaT/gaC	SK1(hom)
chrVII	1009315	T	C	synonymous_variant	LOW	RAD2	YGR258C	1452	484	P	ccA/ccG	SK1(hom)
chrVII	1009506	A	T	missense_variant	MODERATE	RAD2	YGR258C	1261	421	S/T	Tcc/Acc	SK1(hom)
chrVII	1009669	G	T	missense_variant	MODERATE	RAD2	YGR258C	1098	366	D/E	gaC/gaA	LAN201;LAN211(hom);W303
chrVII	1009713	C	T	missense_variant	MODERATE	RAD2	YGR258C	1054	352	A/T	Gct/Act	LAN201;LAN211(hom);W303;SK1(hom)
chrVII	1009717	C	G	synonymous_variant	LOW	RAD2	YGR258C	1050	350	T	acG/acC	SK1(hom)
chrVII	1009812	A	G	synonymous_variant	LOW	RAD2	YGR258C	955	319	L	Tta/Cta	SK1(hom)
chrVII	1010365	C	T	synonymous_variant	LOW	RAD2	YGR258C	402	134	Q	caG/caA	SK1(hom)
chrVII	1010428	T	C	synonymous_variant	LOW	RAD2	YGR258C	339	113	Q	caA/caG	W303;SK1(hom)
chrVII	1010455	G	C	synonymous_variant	LOW	RAD2	YGR258C	312	104	S	tcC/tcG	W303
chrVIII	98376	C	T	synonymous_variant	LOW	SHU1	YHL006C	420	140	R	cgG/cgA	W303;SK1(hom)
chrVIII	98436	G	A	synonymous_variant	LOW	SHU1	YHL006C	360	120	L	ctC/ctT	W303
chrVIII	98484	A	T	missense_variant	MODERATE	SHU1	YHL006C	312	104	D/E	gaT/gaA	W303;SK1(hom)
chrVIII	98622	C	G	synonymous_variant	LOW	SHU1	YHL006C	174	58	R	cgG/cgC	W303
chrVIII	98643	C	A	synonymous_variant	LOW	SHU1	YHL006C	153	51	V	gtG/gtT	W303;SK1(hom)
chrVIII	344834	C	T	synonymous_variant	LOW	ORC6	YHR118C	795	265	R	agG/agA	SK1(hom)
chrVIII	344907	C	A	missense_variant	MODERATE	ORC6	YHR118C	722	241	G/V	gGg/gTg	SK1(hom)
chrVIII	344942	C	T	synonymous_variant	LOW	ORC6	YHR118C	687	229	E	gaG/gaA	SK1(hom)
chrVIII	345059	TTCATCCTCATCC	T	inframe_deletion	MODERATE	ORC6	YHR118C	558-569	186-190	EDEDE/E	gaGGATGAGGATGAa/gaa	SK1(hom)
chrVIII	345188	T	C	synonymous_variant	LOW	ORC6	YHR118C	441	147	P	ccA/ccG	SK1(hom)
chrVIII	345266	T	C	synonymous_variant	LOW	ORC6	YHR118C	363	121	K	aaA/aaG	SK1(hom)
chrVIII	345359	T	C	synonymous_variant	LOW	ORC6	YHR118C	270	90	K	aaA/aaG	SK1(hom)
chrVIII	345425	T	C	synonymous_variant	LOW	ORC6	YHR118C	204	68	K	aaA/aaG	SK1(hom)
chrVIII	345440	G	A	synonymous_variant	LOW	ORC6	YHR118C	189	63	Y	taC/taT	SK1(hom)
chrVIII	345623	G	A	synonymous_variant	LOW	ORC6	YHR118C	6	2	S	tcC/tcT	SK1(hom)
chrVIII	349648	T	G	missense_variant	MODERATE	MSH1	YHR120W	75	25	D/E	gaT/gaG	SK1(hom)
chrVIII	349745	C	G	missense_variant	MODERATE	MSH1	YHR120W	172	58	R/G	Cga/Gga	SK1(hom)
chrVIII	349748	A	G	missense_variant	MODERATE	MSH1	YHR120W	175	59	N/D	Aat/Gat	SK1(hom)
chrVIII	349882	G	A	synonymous_variant	LOW	MSH1	YHR120W	309	103	G	ggG/ggA	SK1(hom)
chrVIII	349912	A	C	synonymous_variant	LOW	MSH1	YHR120W	339	113	A	gcA/gcC	SK1(hom)
chrVIII	350236	G	T	synonymous_variant	LOW	MSH1	YHR120W	663	221	T	acG/acT	SK1(hom)
chrVIII	350566	T	C	synonymous_variant	LOW	MSH1	YHR120W	993	331	A	gcT/gcC	SK1(hom)
chrVIII	350845	T	C	synonymous_variant	LOW	MSH1	YHR120W	1272	424	I	atT/atC	SK1(hom)
chrVIII	351073	G	C	synonymous_variant	LOW	MSH1	YHR120W	1500	500	L	ctG/ctC	SK1(hom)
chrVIII	351418	C	G	synonymous_variant	LOW	MSH1	YHR120W	1845	615	A	gcC/gcG	SK1(hom)
chrVIII	351568	C	T	synonymous_variant	LOW	MSH1	YHR120W	1995	665	H	caC/caT	SK1(hom)
chrVIII	351601	T	C	synonymous_variant	LOW	MSH1	YHR120W	2028	676	N	aaT/aaC	SK1(hom)
chrVIII	351610	T	C	synonymous_variant	LOW	MSH1	YHR120W	2037	679	A	gcT/gcC	SK1(hom)
chrVIII	351784	G	A	synonymous_variant	LOW	MSH1	YHR120W	2211	737	G	ggG/ggA	SK1(hom)
chrVIII	351889	G	A	synonymous_variant	LOW	MSH1	YHR120W	2316	772	P	ccG/ccA	SK1(hom)
chrVIII	425219	G	A	synonymous_variant	LOW	DNA2	YHR164C	3960	1320	Y	taC/taT	SK1(hom)
chrVIII	425300	G	T	synonymous_variant	LOW	DNA2	YHR164C	3879	1293	R	cgC/cgA	SK1(hom)
chrVIII	425301	C	T	missense_variant	MODERATE	DNA2	YHR164C	3878	1293	R/H	cGc/cAc	SK1(hom)
chrVIII	425423	G	A	synonymous_variant	LOW	DNA2	YHR164C	3756	1252	Y	taC/taT	SK1(hom)
chrVIII	425453	C	A	synonymous_variant	LOW	DNA2	YHR164C	3726	1242	P	ccG/ccT	SK1(hom)
chrVIII	426350	G	A	synonymous_variant	LOW	DNA2	YHR164C	2829	943	V	gtC/gtT	SK1(hom)
chrVIII	426443	T	C	synonymous_variant	LOW	DNA2	YHR164C	2736	912	Q	caA/caG	SK1(hom)
chrVIII	426665	A	G	synonymous_variant	LOW	DNA2	YHR164C	2514	838	L	ctT/ctC	SK1(hom)
chrVIII	427308	A	G	missense_variant	MODERATE	DNA2	YHR164C	1871	624	I/T	aTt/aCt	SK1(hom)
chrVIII	427439	A	G	synonymous_variant	LOW	DNA2	YHR164C	1740	580	S	tcT/tcC	SK1(hom)
chrVIII	427901	G	A	synonymous_variant	LOW	DNA2	YHR164C	1278	426	S	agC/agT	SK1(hom)
chrVIII	428018	C	T	synonymous_variant	LOW	DNA2	YHR164C	1161	387	V	gtG/gtA	SK1(hom)
chrVIII	428044	T	C	missense_variant	MODERATE	DNA2	YHR164C	1135	379	T/A	Act/Gct	SK1(hom)
chrVIII	428194	T	C	missense_variant	MODERATE	DNA2	YHR164C	985	329	T/A	Aca/Gca	SK1(hom)
chrVIII	428241	G	A	missense_variant	MODERATE	DNA2	YHR164C	938	313	S/L	tCg/tTg	SK1(hom)
chrVIII	428290	G	T	missense_variant	MODERATE	DNA2	YHR164C	889	297	Q/K	Caa/Aaa	SK1(hom)
chrVIII	428297	G	A	synonymous_variant	LOW	DNA2	YHR164C	882	294	N	aaC/aaT	SK1(hom)
chrVIII	428411	A	G	synonymous_variant	LOW	DNA2	YHR164C	768	256	D	gaT/gaC	SK1(hom)
chrVIII	428414	T	G	synonymous_variant	LOW	DNA2	YHR164C	765	255	V	gtA/gtC	SK1(hom)
chrVIII	428574	A	C	missense_variant	MODERATE	DNA2	YHR164C	605	202	I/R	aTa/aGa	SK1(hom)
chrVIII	428607	C	T	missense_variant	MODERATE	DNA2	YHR164C	572	191	G/E	gGa/gAa	SK1(hom)
chrVIII	428622	A	T	missense_variant	MODERATE	DNA2	YHR164C	557	186	L/H	cTc/cAc	SK1(hom)
chrVIII	428623	G	A	missense_variant	MODERATE	DNA2	YHR164C	556	186	L/F	Ctc/Ttc	SK1(hom)
chrVIII	428738	G	A	synonymous_variant	LOW	DNA2	YHR164C	441	147	Y	taC/taT	SK1(hom)
chrVIII	428819	G	A	synonymous_variant	LOW	DNA2	YHR164C	360	120	D	gaC/gaT	SK1(hom)
chrVIII	428824	C	T	missense_variant	MODERATE	DNA2	YHR164C	355	119	E/K	Gag/Aag	SK1(hom)
chrVIII	486425	T	C	synonymous_variant	LOW	CTF8	YHR191C	207	69	R	cgA/cgG	SK1(hom)
chrVIII	486462	C	A	missense_variant	MODERATE	CTF8	YHR191C	170	57	G/V	gGa/gTa	SK1(hom)
chrVIII	486482	C	T	synonymous_variant	LOW	CTF8	YHR191C	150	50	R	agG/agA	SK1(hom)
chrVIII	486568	T	C	missense_variant	MODERATE	CTF8	YHR191C	64	22	T/A	Acc/Gcc	SK1(hom)
chrVIII	486569	C	T	synonymous_variant	LOW	CTF8	YHR191C	63	21	Q	caG/caA	SK1(hom)
chrX	69503	T	C	synonymous_variant	LOW	CDC6	YJL194W	166	56	L	Ttg/Ctg	SK1(hom)
chrX	69523	G	A	synonymous_variant	LOW	CDC6	YJL194W	186	62	L	ttG/ttA	SK1(hom)
chrX	69568	A	G	synonymous_variant	LOW	CDC6	YJL194W	231	77	A	gcA/gcG	LAN201;LAN211(hom)
chrX	69580	A	G	synonymous_variant	LOW	CDC6	YJL194W	243	81	R	agA/agG	LAN201;LAN211(hom);SK1(hom)
chrX	69760	G	A	synonymous_variant	LOW	CDC6	YJL194W	423	141	V	gtG/gtA	LAN201;LAN211(hom);SK1(hom)
chrX	69814	T	C	synonymous_variant	LOW	CDC6	YJL194W	477	159	D	gaT/gaC	LAN201;LAN211(hom);SK1(hom)
chrX	70030	T	C	synonymous_variant	LOW	CDC6	YJL194W	693	231	A	gcT/gcC	SK1(hom)
chrX	70072	A	G	synonymous_variant	LOW	CDC6	YJL194W	735	245	L	ttA/ttG	SK1(hom)
chrX	70147	G	A	synonymous_variant	LOW	CDC6	YJL194W	810	270	R	agG/agA	LAN201;LAN211(hom)
chrX	70162	A	G	synonymous_variant	LOW	CDC6	YJL194W	825	275	L	ttA/ttG	LAN201;LAN211(hom)
chrX	70321	G	A	synonymous_variant	LOW	CDC6	YJL194W	984	328	T	acG/acA	LAN201;LAN211(hom)
chrX	70786	G	A	synonymous_variant	LOW	CDC6	YJL194W	1449	483	K	aaG/aaA	LAN201;LAN211(hom);SK1(hom)
chrX	70825	A	G	synonymous_variant	LOW	CDC6	YJL194W	1488	496	R	cgA/cgG	LAN201;LAN211(hom);SK1(hom)
chrX	96194	C	T	synonymous_variant	LOW	RFA3	YJL173C	336	112	Q	caG/caA	SK1(hom)
chrX	96323	G	A	synonymous_variant	LOW	RFA3	YJL173C	207	69	I	atC/atT	SK1(hom)
chrX	96365	C	A	synonymous_variant	LOW	RFA3	YJL173C	165	55	T	acG/acT	SK1(hom)
chrX	96379	C	T	missense_variant	MODERATE	RFA3	YJL173C	151	51	V/I	Gtt/Att	SK1(hom)
chrX	96432	T	C	missense_variant	MODERATE	RFA3	YJL173C	98	33	E/G	gAa/gGa	SK1(hom)
chrX	196517	C	T	synonymous_variant	LOW	ASF1	YJL115W	231	77	D	gaC/gaT	LAN201;LAN211(hom);SK1(hom)
chrX	196544	G	A	synonymous_variant	LOW	ASF1	YJL115W	258	86	A	gcG/gcA	SK1(hom)
chrX	196595	G	A	synonymous_variant	LOW	ASF1	YJL115W	309	103	G	ggG/ggA	LAN201;LAN211(hom)
chrX	196634	G	A	synonymous_variant	LOW	ASF1	YJL115W	348	116	E	gaG/gaA	LAN201;LAN211(hom)
chrX	196724	A	C	synonymous_variant	LOW	ASF1	YJL115W	438	146	V	gtA/gtC	SK1(hom)
chrX	197008	A	G	missense_variant	MODERATE	ASF1	YJL115W	722	241	E/G	gAa/gGa	LAN201;LAN211(hom)
chrX	197018	G	C	synonymous_variant	LOW	ASF1	YJL115W	732	244	G	ggG/ggC	LAN201;LAN211(hom);SK1(hom)
chrX	197042	T	C	synonymous_variant	LOW	ASF1	YJL115W	756	252	G	ggT/ggC	SK1(hom)
chrX	197119	C	T	missense_variant	MODERATE	ASF1	YJL115W	833	278	T/M	aCg/aTg	SK1(hom)
chrX	257445	G	T	missense_variant	MODERATE	SRS2	YJL092W	23	8	W/L	tGg/tTg	SK1(hom)
chrX	257831	G	C	missense_variant	MODERATE	SRS2	YJL092W	409	137	E/Q	Gaa/Caa	SK1(hom)
chrX	257958	A	G	missense_variant	MODERATE	SRS2	YJL092W	536	179	K/R	aAg/aGg	SK1(hom)
chrX	258022	T	A	synonymous_variant	LOW	SRS2	YJL092W	600	200	L	ctT/ctA	SK1(hom)
chrX	258025	T	C	synonymous_variant	LOW	SRS2	YJL092W	603	201	G	ggT/ggC	SK1(hom)
chrX	258142	G	A	synonymous_variant	LOW	SRS2	YJL092W	720	240	K	aaG/aaA	SK1(hom)
chrX	258292	G	T	synonymous_variant	LOW	SRS2	YJL092W	870	290	A	gcG/gcT	SK1(hom)
chrX	258301	T	C	synonymous_variant	LOW	SRS2	YJL092W	879	293	F	ttT/ttC	SK1(hom)
chrX	258658	G	A	synonymous_variant	LOW	SRS2	YJL092W	1236	412	R	agG/agA	SK1(hom)
chrX	258835	G	A	synonymous_variant	LOW	SRS2	YJL092W	1413	471	V	gtG/gtA	SK1(hom)
chrX	258848	A	G	missense_variant	MODERATE	SRS2	YJL092W	1426	476	I/V	Ata/Gta	SK1(hom)
chrX	258895	G	C	synonymous_variant	LOW	SRS2	YJL092W	1473	491	T	acG/acC	SK1(hom)
chrX	258958	G	A	synonymous_variant	LOW	SRS2	YJL092W	1536	512	Q	caG/caA	SK1(hom)
chrX	258965	T	C	synonymous_variant	LOW	SRS2	YJL092W	1543	515	L	Tta/Cta	SK1(hom)
chrX	259182	C	T	missense_variant	MODERATE	SRS2	YJL092W	1760	587	A/V	gCc/gTc	SK1(hom)
chrX	259189	A	G	synonymous_variant	LOW	SRS2	YJL092W	1767	589	K	aaA/aaG	SK1(hom)
chrX	259208	G	A	missense_variant	MODERATE	SRS2	YJL092W	1786	596	E/K	Gaa/Aaa	SK1(hom)
chrX	259213	A	G	synonymous_variant	LOW	SRS2	YJL092W	1791	597	P	ccA/ccG	SK1(hom)
chrX	259228	C	A	synonymous_variant	LOW	SRS2	YJL092W	1806	602	V	gtC/gtA	SK1(hom)
chrX	259357	G	A	synonymous_variant	LOW	SRS2	YJL092W	1935	645	T	acG/acA	SK1(hom)
chrX	259441	G	C	synonymous_variant	LOW	SRS2	YJL092W	2019	673	V	gtG/gtC	SK1(hom)
chrX	259540	C	T	synonymous_variant	LOW	SRS2	YJL092W	2118	706	S	tcC/tcT	SK1(hom)
chrX	259787	C	T	synonymous_variant	LOW	SRS2	YJL092W	2365	789	L	Cta/Tta	SK1(hom)
chrX	259981	C	T	synonymous_variant	LOW	SRS2	YJL092W	2559	853	F	ttC/ttT	SK1(hom)
chrX	260023	C	A	synonymous_variant	LOW	SRS2	YJL092W	2601	867	I	atC/atA	SK1(hom)
chrX	260075	G	A	missense_variant	MODERATE	SRS2	YJL092W	2653	885	A/T	Gct/Act	SK1(hom)
chrX	260175	C	A	missense_variant	MODERATE	SRS2	YJL092W	2753	918	S/Y	tCt/tAt	SK1(hom)
chrX	260269	A	G	synonymous_variant	LOW	SRS2	YJL092W	2847	949	A	gcA/gcG	SK1(hom)
chrX	260294	T	C	missense_variant	MODERATE	SRS2	YJL092W	2872	958	S/P	Tca/Cca	SK1(hom)
chrX	260320	T	C	synonymous_variant	LOW	SRS2	YJL092W	2898	966	P	ccT/ccC	SK1(hom)
chrX	260357	G	C	missense_variant	MODERATE	SRS2	YJL092W	2935	979	A/P	Gca/Cca	SK1(hom)
chrX	260428	T	C	synonymous_variant	LOW	SRS2	YJL092W	3006	1002	N	aaT/aaC	SK1(hom)
chrX	260588	C	A	missense_variant	MODERATE	SRS2	YJL092W	3166	1056	L/I	Ctt/Att	SK1(hom)
chrX	260627	A	T	missense_variant	MODERATE	SRS2	YJL092W	3205	1069	T/S	Act/Tct	SK1(hom)
chrX	260920	C	T	synonymous_variant	LOW	SRS2	YJL092W	3498	1166	N	aaC/aaT	SK1(hom)
chrX	262898	A	G	synonymous_variant	LOW	DPB11	YJL090C	2154	718	N	aaT/aaC	SK1(hom)
chrX	263057	G	A	synonymous_variant	LOW	DPB11	YJL090C	1995	665	I	atC/atT	SK1(hom)
chrX	263085	C	T	missense_variant	MODERATE	DPB11	YJL090C	1967	656	R/K	aGa/aAa	SK1(hom)
chrX	263129	G	C	synonymous_variant	LOW	DPB11	YJL090C	1923	641	T	acC/acG	SK1(hom)
chrX	263201	A	G	synonymous_variant	LOW	DPB11	YJL090C	1851	617	D	gaT/gaC	SK1(hom)
chrX	263244	T	C	missense_variant	MODERATE	DPB11	YJL090C	1808	603	Y/C	tAc/tGc	SK1(hom)
chrX	263508	C	T	missense_variant	MODERATE	DPB11	YJL090C	1544	515	C/Y	tGc/tAc	SK1(hom)
chrX	263540	C	A	synonymous_variant	LOW	DPB11	YJL090C	1512	504	S	tcG/tcT	SK1(hom)
chrX	263633	G	A	synonymous_variant	LOW	DPB11	YJL090C	1419	473	I	atC/atT	SK1(hom)
chrX	263687	G	A	synonymous_variant	LOW	DPB11	YJL090C	1365	455	G	ggC/ggT	SK1(hom)
chrX	263723	G	T	synonymous_variant	LOW	DPB11	YJL090C	1329	443	S	tcC/tcA	SK1(hom)
chrX	264165	T	C	missense_variant	MODERATE	DPB11	YJL090C	887	296	Q/R	cAg/cGg	SK1(hom)
chrX	264167	C	G	missense_variant	MODERATE	DPB11	YJL090C	885	295	Q/H	caG/caC	SK1(hom)
chrX	264194	T	C	synonymous_variant	LOW	DPB11	YJL090C	858	286	K	aaA/aaG	SK1(hom)
chrX	264272	C	T	synonymous_variant	LOW	DPB11	YJL090C	780	260	Q	caG/caA	SK1(hom)
chrX	264413	T	C	synonymous_variant	LOW	DPB11	YJL090C	639	213	L	ttA/ttG	SK1(hom)
chrX	264641	C	T	synonymous_variant	LOW	DPB11	YJL090C	411	137	L	ttG/ttA	SK1(hom)
chrX	264790	A	G	synonymous_variant	LOW	DPB11	YJL090C	262	88	L	Ttg/Ctg	SK1(hom)
chrX	264838	G	T	missense_variant	MODERATE	DPB11	YJL090C	214	72	Q/K	Caa/Aaa	SK1(hom)
chrX	305635	A	G	synonymous_variant	LOW	PSF2	YJL072C	228	76	A	gcT/gcC	LAN201;LAN211(hom);SK1(hom)
chrX	349631	T	C	synonymous_variant	LOW	RTT101	YJL047C	2478	826	L	ttA/ttG	SK1(hom)
chrX	350244	G	A	missense_variant	MODERATE	RTT101	YJL047C	1865	622	T/M	aCg/aTg	SK1(hom)
chrX	350351	G	A	synonymous_variant	LOW	RTT101	YJL047C	1758	586	S	agC/agT	SK1(hom)
chrX	350627	C	T	synonymous_variant	LOW	RTT101	YJL047C	1482	494	T	acG/acA	SK1(hom)
chrX	351056	T	C	synonymous_variant	LOW	RTT101	YJL047C	1053	351	T	acA/acG	SK1(hom)
chrX	351163	G	A	synonymous_variant	LOW	RTT101	YJL047C	946	316	L	Cta/Tta	SK1(hom)
chrX	351259	T	C	missense_variant	MODERATE	RTT101	YJL047C	850	284	R/G	Agg/Ggg	SK1(hom)
chrX	351304	T	G	missense_variant	MODERATE	RTT101	YJL047C	805	269	K/Q	Aaa/Caa	LAN201;LAN211(hom)
chrX	351479	A	G	synonymous_variant	LOW	RTT101	YJL047C	630	210	C	tgT/tgC	SK1(hom)
chrX	351611	T	G	synonymous_variant	LOW	RTT101	YJL047C	498	166	L	ctA/ctC	SK1(hom)
chrX	351617	G	A	synonymous_variant	LOW	RTT101	YJL047C	492	164	Y	taC/taT	SK1(hom)
chrX	352052	C	A	missense_variant	MODERATE	RTT101	YJL047C	57	19	E/D	gaG/gaT	SK1(hom)
chrX	392871	C	T	synonymous_variant	LOW	RNR2	YJL026W	468	156	F	ttC/ttT	SK1(hom)
chrX	393423	T	C	synonymous_variant	LOW	RNR2	YJL026W	1020	340	V	gtT/gtC	SK1(hom)
chrX	393501	C	T	synonymous_variant	LOW	RNR2	YJL026W	1098	366	T	acC/acT	SK1(hom)
chrX	393564	G	C	missense_variant	MODERATE	RNR2	YJL026W	1161	387	K/N	aaG/aaC	SK1(hom)
chrX	449256	T	C	synonymous_variant	LOW	POL31	YJR006W	55	19	L	Ttg/Ctg	SK1(hom)
chrX	449329	G	A	missense_variant	MODERATE	POL31	YJR006W	128	43	C/Y	tGc/tAc	SK1(hom)
chrX	450386	C	A	synonymous_variant	LOW	POL31	YJR006W	1185	395	R	cgC/cgA	SK1(hom)
chrX	497589	A	G	missense_variant	MODERATE	RAD26	YJR035W	235	79	T/A	Acc/Gcc	LAN201;LAN211(hom);SK1(hom)
chrX	497615	T	C	synonymous_variant	LOW	RAD26	YJR035W	261	87	N	aaT/aaC	LAN201;LAN211(hom);SK1(hom)
chrX	497765	C	T	synonymous_variant	LOW	RAD26	YJR035W	411	137	P	ccC/ccT	LAN201;LAN211(hom);SK1(hom)
chrX	497879	A	G	synonymous_variant	LOW	RAD26	YJR035W	525	175	Q	caA/caG	LAN201;LAN211(hom);SK1(hom)
chrX	497985	G	C	missense_variant	MODERATE	RAD26	YJR035W	631	211	E/Q	Gaa/Caa	LAN201;LAN211(hom);SK1(hom)
chrX	498149	A	G	synonymous_variant	LOW	RAD26	YJR035W	795	265	S	tcA/tcG	LAN201;LAN211(hom);SK1(hom)
chrX	498362	C	T	synonymous_variant	LOW	RAD26	YJR035W	1008	336	I	atC/atT	LAN201;LAN211(hom);SK1(hom)
chrX	498452	G	T	missense_variant	MODERATE	RAD26	YJR035W	1098	366	Q/H	caG/caT	LAN201;LAN211(hom);SK1(hom)
chrX	498551	C	T	synonymous_variant	LOW	RAD26	YJR035W	1197	399	N	aaC/aaT	LAN201;LAN211(hom);SK1(hom)
chrX	498791	G	A	synonymous_variant	LOW	RAD26	YJR035W	1437	479	S	tcG/tcA	LAN201;LAN211(hom);SK1(hom)
chrX	498958	A	G	missense_variant	MODERATE	RAD26	YJR035W	1604	535	N/S	aAt/aGt	SK1(hom)
chrX	499043	G	A	synonymous_variant	LOW	RAD26	YJR035W	1689	563	P	ccG/ccA	LAN201;LAN211(hom);SK1(hom)
chrX	499118	G	A	synonymous_variant	LOW	RAD26	YJR035W	1764	588	K	aaG/aaA	LAN201;LAN211(hom);SK1(hom)
chrX	499256	C	T	synonymous_variant	LOW	RAD26	YJR035W	1902	634	D	gaC/gaT	SK1(hom)
chrX	499382	G	A	synonymous_variant	LOW	RAD26	YJR035W	2028	676	S	tcG/tcA	LAN201;LAN211(hom);SK1(hom)
chrX	500159	G	A	synonymous_variant	LOW	RAD26	YJR035W	2805	935	A	gcG/gcA	LAN201;LAN211(hom);SK1(hom)
chrX	500192	A	G	synonymous_variant	LOW	RAD26	YJR035W	2838	946	Q	caA/caG	LAN201;LAN211(hom);SK1(hom)
chrX	500362	G	A	missense_variant	MODERATE	RAD26	YJR035W	3008	1003	G/D	gGt/gAt	LAN201;LAN211(hom);SK1(hom)
chrX	500414	A	G	synonymous_variant	LOW	RAD26	YJR035W	3060	1020	E	gaA/gaG	LAN201;LAN211(hom);SK1(hom)
chrX	500582	T	G	missense_variant	MODERATE	RAD26	YJR035W	3228	1076	D/E	gaT/gaG	LAN201;LAN211(hom);SK1(hom)
chrX	516605	G	A	synonymous_variant	LOW	POL32	YJR043C	909	303	P	ccC/ccT	LAN201;LAN211(hom)
chrX	516609	C	G	missense_variant	MODERATE	POL32	YJR043C	905	302	R/T	aGa/aCa	LAN201;LAN211(hom)
chrX	516694	A	G	missense_variant	MODERATE	POL32	YJR043C	820	274	S/P	Tct/Cct	LAN201;LAN211(hom)
chrX	516695	A	G	synonymous_variant	LOW	POL32	YJR043C	819	273	P	ccT/ccC	LAN201;LAN211(hom)
chrX	516707	C	T	synonymous_variant	LOW	POL32	YJR043C	807	269	Q	caG/caA	LAN201;LAN211(hom)
chrX	516831	C	T	missense_variant	MODERATE	POL32	YJR043C	683	228	G/E	gGa/gAa	LAN201;LAN211(hom);SK1(hom)
chrX	516847	T	C	missense_variant	MODERATE	POL32	YJR043C	667	223	T/A	Aca/Gca	LAN201;LAN211(hom)
chrX	517094	A	G	synonymous_variant	LOW	POL32	YJR043C	420	140	P	ccT/ccC	LAN201;LAN211(hom)
chrX	517244	G	C	synonymous_variant	LOW	POL32	YJR043C	270	90	P	ccC/ccG	LAN201;LAN211(hom);SK1(hom)
chrX	517494	T	G	missense_variant	MODERATE	POL32	YJR043C	20	7	Y/S	tAt/tCt	LAN201;LAN211(hom);SK1(hom)
chrX	517501	C	T	missense_variant	MODERATE	POL32	YJR043C	13	5	A/T	Gcg/Acg	LAN201;LAN211(hom);SK1(hom)
chrX	532743	C	T	synonymous_variant	LOW	RAD7	YJR052W	682	228	L	Ctg/Ttg	LAN201;LAN211(hom);SK1(hom)
chrX	532916	T	A	synonymous_variant	LOW	RAD7	YJR052W	855	285	L	ctT/ctA	LAN201;LAN211(hom);SK1(hom)
chrX	532931	A	G	synonymous_variant	LOW	RAD7	YJR052W	870	290	S	tcA/tcG	LAN201;LAN211(hom)
chrX	533213	T	C	synonymous_variant	LOW	RAD7	YJR052W	1152	384	D	gaT/gaC	LAN201;LAN211(hom)
chrX	533342	A	G	synonymous_variant	LOW	RAD7	YJR052W	1281	427	P	ccA/ccG	LAN201;LAN211(hom)
chrX	544103	T	C	synonymous_variant	LOW	CDC8	YJR057W	42	14	D	gaT/gaC	LAN201;LAN211(hom);SK1(hom)
chrX	544322	C	G	synonymous_variant	LOW	CDC8	YJR057W	261	87	G	ggC/ggG	LAN201;LAN211(hom);SK1(hom)
chrX	544484	C	T	synonymous_variant	LOW	CDC8	YJR057W	423	141	A	gcC/gcT	LAN201;LAN211(hom);SK1(hom)
chrX	544523	T	C	synonymous_variant	LOW	CDC8	YJR057W	462	154	V	gtT/gtC	LAN201;LAN211(hom);SK1(hom)
chrX	544624	G	A	missense_variant	MODERATE	CDC8	YJR057W	563	188	G/D	gGc/gAc	LAN201;LAN211(hom)
chrX	568041	G	A	synonymous_variant	LOW	RFC2	YJR068W	399	133	P	ccG/ccA	SK1(hom)
chrX	568363	G	A	missense_variant	MODERATE	RFC2	YJR068W	721	241	G/R	Ggg/Agg	SK1(hom)
chrXI	223790	G	A	synonymous_variant	LOW	APN1	YKL114C	666	222	F	ttC/ttT	SK1(hom)
chrXI	224066	T	A	synonymous_variant	LOW	APN1	YKL114C	390	130	G	ggA/ggT	SK1(hom)
chrXI	225480	T	G	synonymous_variant	LOW	RAD27	YKL113C	396	132	S	tcA/tcC	SK1(hom)
chrXI	225609	T	C	synonymous_variant	LOW	RAD27	YKL113C	267	89	K	aaA/aaG	SK1(hom)
chrXI	225834	A	T	synonymous_variant	LOW	RAD27	YKL113C	42	14	V	gtT/gtA	SK1(hom)
chrXI	226659	T	C	synonymous_variant	LOW	ABF1	YKL112W	90	30	F	ttT/ttC	SK1(hom)
chrXI	227319	C	T	synonymous_variant	LOW	ABF1	YKL112W	750	250	A	gcC/gcT	SK1(hom)
chrXI	227480	C	T	missense_variant	MODERATE	ABF1	YKL112W	911	304	S/L	tCa/tTa	SK1(hom)
chrXI	227482	C	T	missense_variant	MODERATE	ABF1	YKL112W	913	305	P/S	Cca/Tca	SK1(hom)
chrXI	227625	C	T	synonymous_variant	LOW	ABF1	YKL112W	1056	352	I	atC/atT	SK1(hom)
chrXI	227937	T	C	synonymous_variant	LOW	ABF1	YKL112W	1368	456	G	ggT/ggC	SK1(hom)
chrXI	228339	G	A	synonymous_variant	LOW	ABF1	YKL112W	1770	590	R	agG/agA	SK1(hom)
chrXI	228576	T	C	synonymous_variant	LOW	ABF1	YKL112W	2007	669	D	gaT/gaC	SK1(hom)
chrXI	234821	T	C	synonymous_variant	LOW	SLD2	YKL108W	396	132	T	acT/acC	SK1(hom)
chrXI	234887	C	A	synonymous_variant	LOW	SLD2	YKL108W	462	154	R	cgC/cgA	SK1(hom)
chrXI	235014	T	G	missense_variant	MODERATE	SLD2	YKL108W	589	197	S/A	Tct/Gct	SK1(hom)
chrXI	235027	C	T	missense_variant	MODERATE	SLD2	YKL108W	602	201	S/L	tCg/tTg	SK1(hom)
chrXI	235115	G	C	synonymous_variant	LOW	SLD2	YKL108W	690	230	R	cgG/cgC	SK1(hom)
chrXI	353522	C	G	synonymous_variant	LOW	PRI2	YKL045W	30	10	A	gcC/gcG	SK1(hom)
chrXI	353672	A	G	synonymous_variant	LOW	PRI2	YKL045W	180	60	S	tcA/tcG	SK1(hom)
chrXI	353705	G	A	synonymous_variant	LOW	PRI2	YKL045W	213	71	T	acG/acA	SK1(hom)
chrXI	353786	G	C	synonymous_variant	LOW	PRI2	YKL045W	294	98	S	tcG/tcC	SK1(hom)
chrXI	354035	G	A	synonymous_variant	LOW	PRI2	YKL045W	543	181	Q	caG/caA	SK1(hom)
chrXI	354308	A	G	missense_variant	MODERATE	PRI2	YKL045W	816	272	I/M	atA/atG	SK1(hom)
chrXI	355025	A	G	synonymous_variant	LOW	PRI2	YKL045W	1533	511	Q	caA/caG	SK1(hom)
chrXI	355029	A	G	missense_variant	MODERATE	PRI2	YKL045W	1537	513	K/E	Aaa/Gaa	SK1(hom)
chrXI	472114	A	G	synonymous_variant	LOW	HEL1	YKR017C	1236	412	Y	taT/taC	SK1(hom)
chrXI	472789	A	G	synonymous_variant	LOW	HEL1	YKR017C	561	187	D	gaT/gaC	SK1(hom)
chrXI	472885	T	C	synonymous_variant	LOW	HEL1	YKR017C	465	155	T	acA/acG	SK1(hom)
chrXI	472945	C	T	synonymous_variant	LOW	HEL1	YKR017C	405	135	L	ttG/ttA	W303;SK1(hom)
chrXI	473123	T	C	missense_variant	MODERATE	HEL1	YKR017C	227	76	N/S	aAc/aGc	SK1(hom)
chrXII	146317	C	T	synonymous_variant	LOW	RTT109	YLL002W	27	9	S	tcC/tcT	SK1(hom)
chrXII	146353	G	A	synonymous_variant	LOW	RTT109	YLL002W	63	21	S	tcG/tcA	SK1(hom)
chrXII	146401	G	A	synonymous_variant	LOW	RTT109	YLL002W	111	37	K	aaG/aaA	SK1(hom)
chrXII	146796	C	T	missense_variant	MODERATE	RTT109	YLL002W	506	169	P/L	cCa/cTa	SK1(hom)
chrXII	146801	T	C	missense_variant	MODERATE	RTT109	YLL002W	511	171	F/L	Ttt/Ctt	SK1(hom)
chrXII	147401	G	A	missense_variant	MODERATE	RTT109	YLL002W	1111	371	D/N	Gat/Aat	SK1(hom)
chrXII	147547	G	A	synonymous_variant	LOW	RTT109	YLL002W	1257	419	L	ttG/ttA	SK1(hom)
chrXII	147550	G	A	synonymous_variant	LOW	RTT109	YLL002W	1260	420	A	gcG/gcA	SK1(hom)
chrXII	147585	C	T	missense_variant	MODERATE	RTT109	YLL002W	1295	432	A/V	gCc/gTc	SK1(hom)
chrXII	205059	G	A	synonymous_variant	LOW	RAD5	YLR032W	69	23	S	tcG/tcA	SK1(hom)
chrXII	205086	G	A	synonymous_variant	LOW	RAD5	YLR032W	96	32	E	gaG/gaA	SK1(hom)
chrXII	205123	GA	G	frameshift_variant	HIGH	RAD5	YLR032W	134	45	D/X	gAt/gt	SK1(hom)
chrXII	205125	TGA	T	frameshift_variant	HIGH	RAD5	YLR032W	136-137	46	D/X	GAt/t	SK1(hom)
chrXII	205180	G	T	missense_variant	MODERATE	RAD5	YLR032W	190	64	V/L	Gtg/Ttg	SK1(hom)
chrXII	205188	C	T	synonymous_variant	LOW	RAD5	YLR032W	198	66	V	gtC/gtT	SK1(hom)
chrXII	205266	T	C	synonymous_variant	LOW	RAD5	YLR032W	276	92	D	gaT/gaC	SK1(hom)
chrXII	205361	T	C	missense_variant	MODERATE	RAD5	YLR032W	371	124	I/T	aTc/aCc	SK1(hom)
chrXII	205368	A	G	synonymous_variant	LOW	RAD5	YLR032W	378	126	K	aaA/aaG	SK1(hom)
chrXII	205389	A	G	synonymous_variant	LOW	RAD5	YLR032W	399	133	Q	caA/caG	SK1(hom)
chrXII	205460	T	A	missense_variant	MODERATE	RAD5	YLR032W	470	157	I/K	aTa/aAa	SK1(hom)
chrXII	205906	C	T	missense_variant	MODERATE	RAD5	YLR032W	916	306	R/C	Cgt/Tgt	SK1(hom)
chrXII	206077	A	G	missense_variant	MODERATE	RAD5	YLR032W	1087	363	K/E	Aaa/Gaa	SK1(hom)
chrXII	206144	T	C	missense_variant	MODERATE	RAD5	YLR032W	1154	385	V/A	gTg/gCg	SK1(hom)
chrXII	206153	T	C	missense_variant	MODERATE	RAD5	YLR032W	1163	388	V/A	gTc/gCc	SK1(hom)
chrXII	206358	C	T	synonymous_variant	LOW	RAD5	YLR032W	1368	456	A	gcC/gcT	SK1(hom)
chrXII	206464	T	A	missense_variant	MODERATE	RAD5	YLR032W	1474	492	L/M	Ttg/Atg	SK1(hom)
chrXII	206593	G	A	missense_variant	MODERATE	RAD5	YLR032W	1603	535	G/R	Ggg/Agg	W303
chrXII	206681	A	G	missense_variant	MODERATE	RAD5	YLR032W	1691	564	E/G	gAg/gGg	SK1(hom)
chrXII	206784	G	A	synonymous_variant	LOW	RAD5	YLR032W	1794	598	T	acG/acA	SK1(hom)
chrXII	206823	C	T	synonymous_variant	LOW	RAD5	YLR032W	1833	611	P	ccC/ccT	SK1(hom)
chrXII	206894	C	A	missense_variant	MODERATE	RAD5	YLR032W	1904	635	T/N	aCc/aAc	SK1(hom)
chrXII	207274	C	T	synonymous_variant	LOW	RAD5	YLR032W	2284	762	L	Ctg/Ttg	SK1(hom)
chrXII	207285	A	G	synonymous_variant	LOW	RAD5	YLR032W	2295	765	V	gtA/gtG	SK1(hom)
chrXII	207288	G	A	synonymous_variant	LOW	RAD5	YLR032W	2298	766	L	ttG/ttA	SK1(hom)
chrXII	207333	A	G	synonymous_variant	LOW	RAD5	YLR032W	2343	781	L	ttA/ttG	SK1(hom)
chrXII	207372	T	C	synonymous_variant	LOW	RAD5	YLR032W	2382	794	L	ctT/ctC	SK1(hom)
chrXII	207426	A	G	synonymous_variant	LOW	RAD5	YLR032W	2436	812	E	gaA/gaG	SK1(hom)
chrXII	207537	G	A	synonymous_variant	LOW	RAD5	YLR032W	2547	849	G	ggG/ggA	SK1(hom)
chrXII	207684	A	C	missense_variant	MODERATE	RAD5	YLR032W	2694	898	R/S	agA/agC	SK1(hom)
chrXII	207765	C	T	synonymous_variant	LOW	RAD5	YLR032W	2775	925	D	gaC/gaT	SK1(hom)
chrXII	207885	C	T	synonymous_variant	LOW	RAD5	YLR032W	2895	965	D	gaC/gaT	SK1(hom)
chrXII	207908	T	C	missense_variant	MODERATE	RAD5	YLR032W	2918	973	V/A	gTa/gCa	SK1(hom)
chrXII	207990	G	A	synonymous_variant	LOW	RAD5	YLR032W	3000	1000	L	ttG/ttA	SK1(hom)
chrXII	208056	T	C	synonymous_variant	LOW	RAD5	YLR032W	3066	1022	S	tcT/tcC	SK1(hom)
chrXII	208218	G	T	synonymous_variant	LOW	RAD5	YLR032W	3228	1076	S	tcG/tcT	SK1(hom)
chrXII	208290	G	A	synonymous_variant	LOW	RAD5	YLR032W	3300	1100	S	tcG/tcA	SK1(hom)
chrXII	208353	A	G	synonymous_variant	LOW	RAD5	YLR032W	3363	1121	K	aaA/aaG	SK1(hom)
chrXII	344149	T	C	missense_variant	MODERATE	CDC45	YLR103C	1793	598	K/R	aAa/aGa	SK1(hom)
chrXII	344280	T	C	synonymous_variant	LOW	CDC45	YLR103C	1662	554	E	gaA/gaG	SK1(hom)
chrXII	344336	A	G	synonymous_variant	LOW	CDC45	YLR103C	1606	536	L	Tta/Cta	SK1(hom)
chrXII	344703	A	G	synonymous_variant	LOW	CDC45	YLR103C	1239	413	L	ctT/ctC	SK1(hom)
chrXII	344847	T	C	synonymous_variant	LOW	CDC45	YLR103C	1095	365	R	agA/agG	SK1(hom)
chrXII	344859	C	T	synonymous_variant	LOW	CDC45	YLR103C	1083	361	K	aaG/aaA	SK1(hom)
chrXII	345042	C	T	synonymous_variant	LOW	CDC45	YLR103C	900	300	K	aaG/aaA	SK1(hom)
chrXII	345102	T	C	synonymous_variant	LOW	CDC45	YLR103C	840	280	L	ttA/ttG	SK1(hom)
chrXII	345111	C	T	synonymous_variant	LOW	CDC45	YLR103C	831	277	T	acG/acA	SK1(hom)
chrXII	345153	T	C	synonymous_variant	LOW	CDC45	YLR103C	789	263	G	ggA/ggG	SK1(hom)
chrXII	345204	T	C	synonymous_variant	LOW	CDC45	YLR103C	738	246	T	acA/acG	SK1(hom)
chrXII	345249	A	G	synonymous_variant	LOW	CDC45	YLR103C	693	231	H	caT/caC	SK1(hom)
chrXII	345286	T	C	missense_variant	MODERATE	CDC45	YLR103C	656	219	D/G	gAt/gGt	SK1(hom)
chrXII	345293	G	A	missense_variant	MODERATE	CDC45	YLR103C	649	217	P/S	Ccg/Tcg	SK1(hom)
chrXII	345295	C	T	missense_variant	MODERATE	CDC45	YLR103C	647	216	G/E	gGa/gAa	SK1(hom)
chrXII	345332	C	CATT	inframe_insertion	MODERATE	CDC45	YLR103C	609-610	203-204	-/N	-/AAT	SK1(hom)
chrXII	345387	G	C	missense_variant	MODERATE	CDC45	YLR103C	555	185	D/E	gaC/gaG	SK1(hom)
chrXII	345397	T	C	missense_variant	MODERATE	CDC45	YLR103C	545	182	N/S	aAt/aGt	SK1(hom)
chrXII	345438	C	T	synonymous_variant	LOW	CDC45	YLR103C	504	168	E	gaG/gaA	SK1(hom)
chrXII	345660	A	G	synonymous_variant	LOW	CDC45	YLR103C	282	94	A	gcT/gcC	SK1(hom)
chrXII	345771	T	C	synonymous_variant	LOW	CDC45	YLR103C	171	57	Q	caA/caG	SK1(hom)
chrXII	413314	T	C	missense_variant	MODERATE	SLX4	YLR135W	34	12	F/L	Ttt/Ctt	SK1(hom)
chrXII	413496	G	C	synonymous_variant	LOW	SLX4	YLR135W	216	72	T	acG/acC	SK1(hom)
chrXII	413585	G	A	missense_variant	MODERATE	SLX4	YLR135W	305	102	G/E	gGa/gAa	SK1(hom)
chrXII	413599	G	A	missense_variant	MODERATE	SLX4	YLR135W	319	107	E/K	Gag/Aag	SK1(hom)
chrXII	413615	A	G	missense_variant	MODERATE	SLX4	YLR135W	335	112	N/S	aAc/aGc	SK1(hom)
chrXII	413702	G	T	missense_variant	MODERATE	SLX4	YLR135W	422	141	S/I	aGt/aTt	SK1(hom)
chrXII	413867	G	A	missense_variant	MODERATE	SLX4	YLR135W	587	196	R/K	aGg/aAg	SK1(hom)
chrXII	414358	A	G	missense_variant	MODERATE	SLX4	YLR135W	1078	360	N/D	Aac/Gac	SK1(hom)
chrXII	414436	G	C	missense_variant	MODERATE	SLX4	YLR135W	1156	386	A/P	Gca/Cca	SK1(hom)
chrXII	414591	G	A	synonymous_variant	LOW	SLX4	YLR135W	1311	437	R	cgG/cgA	SK1(hom)
chrXII	414696	T	C	synonymous_variant	LOW	SLX4	YLR135W	1416	472	D	gaT/gaC	SK1(hom)
chrXII	414769	G	A	missense_variant	MODERATE	SLX4	YLR135W	1489	497	V/I	Gta/Ata	SK1(hom)
chrXII	414915	A	G	synonymous_variant	LOW	SLX4	YLR135W	1635	545	E	gaA/gaG	SK1(hom)
chrXII	414993	G	C	missense_variant	MODERATE	SLX4	YLR135W	1713	571	E/D	gaG/gaC	SK1(hom)
chrXII	447993	T	C	missense_variant	MODERATE	RNH203	YLR154C	322	108	I/V	Ata/Gta	SK1(hom)
chrXII	448167	A	G	missense_variant	MODERATE	RNH203	YLR154C	148	50	S/P	Tct/Cct	SK1(hom)
chrXII	448195	A	G	synonymous_variant	LOW	RNH203	YLR154C	120	40	F	ttT/ttC	SK1(hom)
chrXII	609824	G	A	synonymous_variant	LOW	TOP3	YLR234W	42	14	K	aaG/aaA	SK1(hom)
chrXII	609899	T	C	synonymous_variant	LOW	TOP3	YLR234W	117	39	D	gaT/gaC	W303;SK1(hom)
chrXII	610061	T	C	synonymous_variant	LOW	TOP3	YLR234W	279	93	I	atT/atC	W303;SK1(hom)
chrXII	610109	G	A	synonymous_variant	LOW	TOP3	YLR234W	327	109	A	gcG/gcA	W303
chrXII	610216	A	G	missense_variant	MODERATE	TOP3	YLR234W	434	145	N/S	aAt/aGt	SK1(hom)
chrXII	610430	A	G	synonymous_variant	LOW	TOP3	YLR234W	648	216	A	gcA/gcG	W303;SK1(hom)
chrXII	610544	C	T	synonymous_variant	LOW	TOP3	YLR234W	762	254	P	ccC/ccT	W303;SK1(hom)
chrXII	610547	A	G	synonymous_variant	LOW	TOP3	YLR234W	765	255	E	gaA/gaG	W303;SK1(hom)
chrXII	610616	C	T	synonymous_variant	LOW	TOP3	YLR234W	834	278	D	gaC/gaT	SK1(hom)
chrXII	610619	G	A	synonymous_variant	LOW	TOP3	YLR234W	837	279	R	agG/agA	W303;SK1(hom)
chrXII	610640	G	A	synonymous_variant	LOW	TOP3	YLR234W	858	286	L	ctG/ctA	W303
chrXII	610829	C	T	synonymous_variant	LOW	TOP3	YLR234W	1047	349	Y	taC/taT	W303;SK1(hom)
chrXII	610920	T	C	synonymous_variant	LOW	TOP3	YLR234W	1138	380	L	Ttg/Ctg	W303;SK1(hom)
chrXII	610934	T	C	synonymous_variant	LOW	TOP3	YLR234W	1152	384	A	gcT/gcC	W303;SK1(hom)
chrXII	611018	T	C	synonymous_variant	LOW	TOP3	YLR234W	1236	412	F	ttT/ttC	W303
chrXII	611030	C	G	synonymous_variant	LOW	TOP3	YLR234W	1248	416	G	ggC/ggG	W303
chrXII	611045	A	G	synonymous_variant	LOW	TOP3	YLR234W	1263	421	K	aaA/aaG	W303
chrXII	611078	G	A	synonymous_variant	LOW	TOP3	YLR234W	1296	432	L	ctG/ctA	W303;SK1(hom)
chrXII	611179	T	C	missense_variant	MODERATE	TOP3	YLR234W	1397	466	M/T	aTg/aCg	W303;SK1(hom)
chrXII	611201	C	T	synonymous_variant	LOW	TOP3	YLR234W	1419	473	A	gcC/gcT	W303
chrXII	611203	T	C	missense_variant	MODERATE	TOP3	YLR234W	1421	474	V/A	gTt/gCt	W303;SK1(hom)
chrXII	611744	A	G	synonymous_variant	LOW	TOP3	YLR234W	1962	654	A	gcA/gcG	SK1(hom)
chrXII	674615	G	A	missense_variant	MODERATE	NEJ1	YLR265C	841	281	R/C	Cgc/Tgc	W303;SK1(hom)
chrXII	674647	G	A	missense_variant	MODERATE	NEJ1	YLR265C	809	270	A/V	gCa/gTa	W303;SK1(hom)
chrXII	674699	C	T	missense_variant	MODERATE	NEJ1	YLR265C	757	253	V/I	Gtc/Atc	W303
chrXII	674711	T	C	missense_variant	MODERATE	NEJ1	YLR265C	745	249	K/E	Aaa/Gaa	W303;SK1(hom)
chrXII	674763	T	A	missense_variant	MODERATE	NEJ1	YLR265C	693	231	L/F	ttA/ttT	W303;SK1(hom)
chrXII	674781	T	C	synonymous_variant	LOW	NEJ1	YLR265C	675	225	L	ttA/ttG	W303;SK1(hom)
chrXII	674877	A	G	synonymous_variant	LOW	NEJ1	YLR265C	579	193	N	aaT/aaC	W303;SK1(hom)
chrXII	674975	C	G	missense_variant	MODERATE	NEJ1	YLR265C	481	161	E/Q	Gaa/Caa	W303;SK1(hom)
chrXII	675042	G	A	synonymous_variant	LOW	NEJ1	YLR265C	414	138	C	tgC/tgT	W303;SK1(hom)
chrXII	675110	C	T	missense_variant	MODERATE	NEJ1	YLR265C	346	116	V/I	Gtt/Att	W303
chrXII	675394	T	A	missense_variant	MODERATE	NEJ1	YLR265C	62	21	N/I	aAt/aTt	W303;SK1(hom)
chrXII	675407	C	T	missense_variant	MODERATE	NEJ1	YLR265C	49	17	V/I	Gtt/Att	W303;SK1(hom)
chrXII	691605	A	G	synonymous_variant	LOW	MCM5	YLR274W	51	17	E	gaA/gaG	SK1(hom)
chrXII	691647	T	C	synonymous_variant	LOW	MCM5	YLR274W	93	31	F	ttT/ttC	SK1(hom)
chrXII	691716	C	T	synonymous_variant	LOW	MCM5	YLR274W	162	54	I	atC/atT	SK1(hom)
chrXII	691842	A	G	synonymous_variant	LOW	MCM5	YLR274W	288	96	Q	caA/caG	SK1(hom)
chrXII	691866	A	G	synonymous_variant	LOW	MCM5	YLR274W	312	104	L	ctA/ctG	SK1(hom)
chrXII	692160	C	T	synonymous_variant	LOW	MCM5	YLR274W	606	202	G	ggC/ggT	SK1(hom)
chrXII	692181	T	C	synonymous_variant	LOW	MCM5	YLR274W	627	209	R	cgT/cgC	SK1(hom)
chrXII	692874	T	C	synonymous_variant	LOW	MCM5	YLR274W	1320	440	S	tcT/tcC	SK1(hom)
chrXII	693267	C	T	synonymous_variant	LOW	MCM5	YLR274W	1713	571	H	caC/caT	SK1(hom)
chrXII	693579	A	G	synonymous_variant	LOW	MCM5	YLR274W	2025	675	R	agA/agG	SK1(hom)
chrXII	693615	C	T	synonymous_variant	LOW	MCM5	YLR274W	2061	687	S	tcC/tcT	SK1(hom)
chrXII	693687	C	T	synonymous_variant	LOW	MCM5	YLR274W	2133	711	I	atC/atT	SK1(hom)
chrXII	693756	G	A	synonymous_variant	LOW	MCM5	YLR274W	2202	734	R	agG/agA	SK1(hom)
chrXII	693786	T	C	synonymous_variant	LOW	MCM5	YLR274W	2232	744	S	tcT/tcC	SK1(hom)
chrXII	713507	A	G	synonymous_variant	LOW	MEC3	YLR288C	1398	466	Y	taT/taC	SK1(hom)
chrXII	713513	G	A	synonymous_variant	LOW	MEC3	YLR288C	1392	464	I	atC/atT	SK1(hom)
chrXII	713516	T	C	synonymous_variant	LOW	MEC3	YLR288C	1389	463	Q	caA/caG	SK1(hom)
chrXII	713543	A	C	missense_variant	MODERATE	MEC3	YLR288C	1362	454	D/E	gaT/gaG	SK1(hom)
chrXII	713585	G	A	synonymous_variant	LOW	MEC3	YLR288C	1320	440	F	ttC/ttT	SK1(hom)
chrXII	713644	A	G	synonymous_variant	LOW	MEC3	YLR288C	1261	421	L	Tta/Cta	SK1(hom)
chrXII	713693	G	C	synonymous_variant	LOW	MEC3	YLR288C	1212	404	S	tcC/tcG	SK1(hom)
chrXII	713843	T	C	synonymous_variant	LOW	MEC3	YLR288C	1062	354	E	gaA/gaG	SK1(hom)
chrXII	714002	G	A	synonymous_variant	LOW	MEC3	YLR288C	903	301	D	gaC/gaT	SK1(hom)
chrXII	714020	G	A	synonymous_variant	LOW	MEC3	YLR288C	885	295	C	tgC/tgT	SK1(hom)
chrXII	714062	A	G	synonymous_variant	LOW	MEC3	YLR288C	843	281	L	ctT/ctC	SK1(hom)
chrXII	714134	A	G	synonymous_variant	LOW	MEC3	YLR288C	771	257	S	agT/agC	SK1(hom)
chrXII	714158	A	G	synonymous_variant	LOW	MEC3	YLR288C	747	249	F	ttT/ttC	SK1(hom)
chrXII	714163	C	T	missense_variant	MODERATE	MEC3	YLR288C	742	248	G/R	Ggg/Agg	SK1(hom)
chrXII	714185	G	A	synonymous_variant	LOW	MEC3	YLR288C	720	240	G	ggC/ggT	SK1(hom)
chrXII	714200	C	T	synonymous_variant	LOW	MEC3	YLR288C	705	235	L	ctG/ctA	SK1(hom)
chrXII	714302	G	A	synonymous_variant	LOW	MEC3	YLR288C	603	201	I	atC/atT	SK1(hom)
chrXII	714320	G	T	synonymous_variant	LOW	MEC3	YLR288C	585	195	L	ctC/ctA	SK1(hom)
chrXII	714407	A	G	synonymous_variant	LOW	MEC3	YLR288C	498	166	T	acT/acC	SK1(hom)
chrXII	714439	G	A	synonymous_variant	LOW	MEC3	YLR288C	466	156	L	Cta/Tta	SK1(hom)
chrXII	714546	G	A	missense_variant	MODERATE	MEC3	YLR288C	359	120	T/I	aCt/aTt	SK1(hom)
chrXII	714641	G	A	synonymous_variant	LOW	MEC3	YLR288C	264	88	L	ctC/ctT	SK1(hom)
chrXII	772380	G	T	missense_variant	MODERATE	MMS22	YLR320W	441	147	Q/H	caG/caT	SK1(hom)
chrXII	774096	G	C	synonymous_variant	LOW	MMS22	YLR320W	2157	719	V	gtG/gtC	SK1(hom)
chrXII	774720	G	A	synonymous_variant	LOW	MMS22	YLR320W	2781	927	P	ccG/ccA	LAN201;LAN211(hom);SK1(hom)
chrXII	774798	C	T	synonymous_variant	LOW	MMS22	YLR320W	2859	953	S	agC/agT	LAN201;LAN211(hom);SK1(hom)
chrXII	774849	A	G	synonymous_variant	LOW	MMS22	YLR320W	2910	970	K	aaA/aaG	LAN201;LAN211(hom);SK1(hom)
chrXII	775104	T	C	synonymous_variant	LOW	MMS22	YLR320W	3165	1055	L	ctT/ctC	LAN201;LAN211(hom);SK1(hom)
chrXII	775195	T	C	missense_variant	MODERATE	MMS22	YLR320W	3256	1086	F/L	Ttt/Ctt	SK1(hom)
chrXII	775524	C	T	synonymous_variant	LOW	MMS22	YLR320W	3585	1195	S	tcC/tcT	LAN201;LAN211(hom)
chrXII	775537	C	T	missense_variant	MODERATE	MMS22	YLR320W	3598	1200	H/Y	Cat/Tat	LAN201;LAN211(hom);SK1(hom)
chrXII	873021	T	C	synonymous_variant	LOW	PSY3	YLR376C	534	178	K	aaA/aaG	SK1(hom)
chrXII	873153	T	C	synonymous_variant	LOW	PSY3	YLR376C	402	134	V	gtA/gtG	SK1(hom)
chrXII	873155	C	A	missense_variant	MODERATE	PSY3	YLR376C	400	134	V/L	Gta/Tta	SK1(hom)
chrXII	873227	G	A	synonymous_variant	LOW	PSY3	YLR376C	328	110	L	Ctg/Ttg	SK1(hom)
chrXII	873300	T	C	synonymous_variant	LOW	PSY3	YLR376C	255	85	R	agA/agG	SK1(hom)
chrXII	879756	C	T	synonymous_variant	LOW	CTF3	YLR381W	34	12	L	Cta/Tta	SK1(hom)
chrXII	880251	C	A	missense_variant	MODERATE	CTF3	YLR381W	529	177	H/N	Cat/Aat	SK1(hom)
chrXII	880276	G	C	missense_variant	MODERATE	CTF3	YLR381W	554	185	G/A	gGt/gCt	SK1(hom)
chrXII	880319	C	T	synonymous_variant	LOW	CTF3	YLR381W	597	199	G	ggC/ggT	SK1(hom)
chrXII	880569	C	T	missense_variant	MODERATE	CTF3	YLR381W	847	283	P/S	Ccc/Tcc	SK1(hom)
chrXII	880574	T	G	synonymous_variant	LOW	CTF3	YLR381W	852	284	S	tcT/tcG	SK1(hom)
chrXII	880934	A	G	synonymous_variant	LOW	CTF3	YLR381W	1212	404	K	aaA/aaG	SK1(hom)
chrXII	880937	C	T	synonymous_variant	LOW	CTF3	YLR381W	1215	405	Y	taC/taT	SK1(hom)
chrXII	881079	G	A	missense_variant	MODERATE	CTF3	YLR381W	1357	453	D/N	Gac/Aac	SK1(hom)
chrXII	881235	A	G	missense_variant	MODERATE	CTF3	YLR381W	1513	505	N/D	Aac/Gac	SK1(hom)
chrXII	881861	C	T	synonymous_variant	LOW	CTF3	YLR381W	2139	713	D	gaC/gaT	SK1(hom)
chrXII	1011823	C	A	missense_variant	MODERATE	DIF1	YLR437C	201	67	Q/H	caG/caT	LAN201;LAN211(hom);W303
chrXII	1011846	T	C	missense_variant	MODERATE	DIF1	YLR437C	178	60	S/G	Agc/Ggc	LAN201;LAN211(hom);W303
chrXII	1011933	GC	G	frameshift_variant	HIGH	DIF1	YLR437C	90	30	Q/X	caG/ca	LAN201;LAN211(hom);W303;SK1(hom)
chrXII	1011935	TGC	T	frameshift_variant	HIGH	DIF1	YLR437C	87-88	29-30	QQ/QX	caGCag/caag	LAN201;LAN211(hom);W303;SK1(hom)
chrXII	1011943	C	T	synonymous_variant	LOW	DIF1	YLR437C	81	27	Q	caG/caA	LAN201;LAN211(hom);W303
chrXII	1011952	CTGT	C	inframe_deletion	MODERATE	DIF1	YLR437C	69-71	23-24	QQ/Q	caACAg/cag	SK1(hom)
chrXII	1041886	T	C	synonymous_variant	LOW	RIF2	YLR453C	1101	367	T	acA/acG	SK1(hom)
chrXII	1041901	G	A	synonymous_variant	LOW	RIF2	YLR453C	1086	362	I	atC/atT	LAN201;LAN211(hom);SK1(hom)
chrXII	1042079	C	T	missense_variant	MODERATE	RIF2	YLR453C	908	303	S/N	aGc/aAc	LAN201;LAN211(hom);SK1(hom)
chrXII	1042085	G	A	missense_variant	MODERATE	RIF2	YLR453C	902	301	S/F	tCc/tTc	LAN201;LAN211(hom)
chrXII	1042132	A	G	synonymous_variant	LOW	RIF2	YLR453C	855	285	A	gcT/gcC	LAN201;LAN211(hom);SK1(hom)
chrXII	1042180	T	C	synonymous_variant	LOW	RIF2	YLR453C	807	269	K	aaA/aaG	SK1(hom)
chrXII	1042234	A	T	synonymous_variant	LOW	RIF2	YLR453C	753	251	I	atT/atA	SK1(hom)
chrXII	1042302	G	A	missense_variant	MODERATE	RIF2	YLR453C	685	229	L/F	Ctt/Ttt	LAN201;LAN211(hom)
chrXII	1042365	C	A	missense_variant	MODERATE	RIF2	YLR453C	622	208	V/F	Gtc/Ttc	SK1(hom)
chrXII	1042381	T	C	synonymous_variant	LOW	RIF2	YLR453C	606	202	E	gaA/gaG	LAN201;LAN211(hom);SK1(hom)
chrXII	1042439	G	A	missense_variant	MODERATE	RIF2	YLR453C	548	183	P/L	cCt/cTt	LAN201;LAN211(hom)
chrXII	1042447	A	T	missense_variant	MODERATE	RIF2	YLR453C	540	180	S/R	agT/agA	LAN201;LAN211(hom)
chrXII	1042503	A	G	missense_variant	MODERATE	RIF2	YLR453C	484	162	C/R	Tgt/Cgt	SK1(hom)
chrXII	1042570	A	G	synonymous_variant	LOW	RIF2	YLR453C	417	139	N	aaT/aaC	SK1(hom)
chrXII	1042661	C	A	missense_variant	MODERATE	RIF2	YLR453C	326	109	C/F	tGt/tTt	LAN201;LAN211(hom)
chrXII	1042673	C	T	missense_variant	MODERATE	RIF2	YLR453C	314	105	S/N	aGt/aAt	LAN201;LAN211(hom)
chrXII	1042844	T	C	missense_variant	MODERATE	RIF2	YLR453C	143	48	K/R	aAa/aGa	SK1(hom)
chrXIII	69113	A	G	missense_variant	MODERATE	CAC2	YML102W	820	274	I/V	Att/Gtt	LAN201;LAN211(hom);W303;SK1(hom)
chrXIII	149583	A	G	synonymous_variant	LOW	PIF1	YML061C	1950	650	S	tcT/tcC	SK1(hom)
chrXIII	150480	A	T	synonymous_variant	LOW	PIF1	YML061C	1053	351	L	ctT/ctA	SK1(hom)
chrXIII	151234	T	C	missense_variant	MODERATE	PIF1	YML061C	299	100	D/G	gAc/gGc	SK1(hom)
chrXIII	159423	G	C	missense_variant	MODERATE	SML1	YML058W	41	14	C/S	tGc/tCc	SK1(hom)
chrXIII	159532	C	T	synonymous_variant	LOW	SML1	YML058W	150	50	S	tcC/tcT	SK1(hom)
chrXIII	212592	C	G	missense_variant	MODERATE	RAD52	YML032C	1339	447	V/L	Gtt/Ctt	SK1(hom)
chrXIII	212695	T	C	synonymous_variant	LOW	RAD52	YML032C	1236	412	T	acA/acG	SK1(hom)
chrXIII	212800	T	C	synonymous_variant	LOW	RAD52	YML032C	1131	377	E	gaA/gaG	SK1(hom)
chrXIII	212859	T	C	missense_variant	MODERATE	RAD52	YML032C	1072	358	I/V	Att/Gtt	LAN201;LAN211(hom);SK1(hom)
chrXIII	213058	C	T	synonymous_variant	LOW	RAD52	YML032C	873	291	T	acG/acA	SK1(hom)
chrXIII	213211	A	G	synonymous_variant	LOW	RAD52	YML032C	720	240	S	agT/agC	SK1(hom)
chrXIII	213228	G	A	missense_variant	MODERATE	RAD52	YML032C	703	235	P/S	Cct/Tct	SK1(hom)
chrXIII	213247	A	G	synonymous_variant	LOW	RAD52	YML032C	684	228	G	ggT/ggC	SK1(hom)
chrXIII	213301	G	A	synonymous_variant	LOW	RAD52	YML032C	630	210	T	acC/acT	SK1(hom)
chrXIII	213451	C	G	synonymous_variant	LOW	RAD52	YML032C	480	160	V	gtG/gtC	SK1(hom)
chrXIII	229786	C	T	missense_variant	MODERATE	UNG1	YML021C	1028	343	R/K	aGa/aAa	SK1(hom)
chrXIII	230470	T	C	missense_variant	MODERATE	UNG1	YML021C	344	115	K/R	aAa/aGa	SK1(hom)
chrXIII	230627	C	T	missense_variant	MODERATE	UNG1	YML021C	187	63	A/T	Gcg/Acg	SK1(hom)
chrXIII	354080	T	C	synonymous_variant	LOW	MCM1	YMR043W	210	70	Y	taT/taC	SK1(hom)
chrXIII	354247	C	G	missense_variant	MODERATE	MCM1	YMR043W	377	126	P/R	cCa/cGa	SK1(hom)
chrXIII	354248	A	G	synonymous_variant	LOW	MCM1	YMR043W	378	126	P	ccA/ccG	SK1(hom)
chrXIII	354296	A	G	synonymous_variant	LOW	MCM1	YMR043W	426	142	A	gcA/gcG	SK1(hom)
chrXIII	354466	A	G	missense_variant	MODERATE	MCM1	YMR043W	596	199	Q/R	cAg/cGg	SK1(hom)
chrXIII	354554	G	GCAACAACAACAA	inframe_insertion	MODERATE	MCM1	YMR043W	684-685	228-229	-/QQQQ	-/CAACAACAACAA	SK1(hom)
chrXIII	422548	A	G	synonymous_variant	LOW	CTF18	YMR078C	2181	727	S	tcT/tcC	SK1(hom)
chrXIII	422714	T	C	missense_variant	MODERATE	CTF18	YMR078C	2015	672	N/S	aAt/aGt	SK1(hom)
chrXIII	422731	T	C	synonymous_variant	LOW	CTF18	YMR078C	1998	666	K	aaA/aaG	SK1(hom)
chrXIII	423156	T	C	missense_variant	MODERATE	CTF18	YMR078C	1573	525	S/G	Agt/Ggt	SK1(hom)
chrXIII	423160	T	G	synonymous_variant	LOW	CTF18	YMR078C	1569	523	I	atA/atC	SK1(hom)
chrXIII	423169	A	G	synonymous_variant	LOW	CTF18	YMR078C	1560	520	N	aaT/aaC	SK1(hom)
chrXIII	423520	C	T	synonymous_variant	LOW	CTF18	YMR078C	1209	403	V	gtG/gtA	SK1(hom)
chrXIII	423534	A	G	missense_variant	MODERATE	CTF18	YMR078C	1195	399	W/R	Tgg/Cgg	SK1(hom)
chrXIII	423541	G	A	synonymous_variant	LOW	CTF18	YMR078C	1188	396	P	ccC/ccT	SK1(hom)
chrXIII	423603	A	T	missense_variant	MODERATE	CTF18	YMR078C	1126	376	S/T	Tct/Act	SK1(hom)
chrXIII	423811	T	C	synonymous_variant	LOW	CTF18	YMR078C	918	306	E	gaA/gaG	SK1(hom)
chrXIII	424537	A	G	synonymous_variant	LOW	CTF18	YMR078C	192	64	S	agT/agC	SK1(hom)
chrXIII	595371	C	T	synonymous_variant	LOW	MLH1	YMR167W	486	162	A	gcC/gcT	SK1(hom)
chrXIII	595605	C	A	missense_variant	MODERATE	MLH1	YMR167W	720	240	S/R	agC/agA	SK1(hom)
chrXIII	595697	T	C	missense_variant	MODERATE	MLH1	YMR167W	812	271	L/P	cTt/cCt	SK1(hom)
chrXIII	595719	C	T	synonymous_variant	LOW	MLH1	YMR167W	834	278	S	agC/agT	SK1(hom)
chrXIII	595882	G	A	missense_variant	MODERATE	MLH1	YMR167W	997	333	E/K	Gaa/Aaa	SK1(hom)
chrXIII	595929	T	C	synonymous_variant	LOW	MLH1	YMR167W	1044	348	I	atT/atC	SK1(hom)
chrXIII	596122	T	C	synonymous_variant	LOW	MLH1	YMR167W	1237	413	L	Tta/Cta	SK1(hom)
chrXIII	596760	T	C	synonymous_variant	LOW	MLH1	YMR167W	1875	625	S	agT/agC	SK1(hom)
chrXIII	596917	G	A	missense_variant	MODERATE	MLH1	YMR167W	2032	678	D/N	Gat/Aat	SK1(hom)
chrXIII	596993	C	T	missense_variant	MODERATE	MLH1	YMR167W	2108	703	P/L	cCg/cTg	SK1(hom)
chrXIII	597167	A	G	missense_variant	MODERATE	MLH1	YMR167W	2282	761	D/G	gAt/gGt	SK1(hom)
chrXIII	640930	G	A	synonymous_variant	LOW	SGS1	YMR190C	4329	1443	Y	taC/taT	SK1(hom)
chrXIII	641090	A	G	missense_variant	MODERATE	SGS1	YMR190C	4169	1390	L/S	tTa/tCa	SK1(hom)
chrXIII	641091	A	G	synonymous_variant	LOW	SGS1	YMR190C	4168	1390	L	Tta/Cta	SK1(hom)
chrXIII	641548	A	G	synonymous_variant	LOW	SGS1	YMR190C	3711	1237	S	agT/agC	SK1(hom)
chrXIII	641634	C	A	missense_variant	MODERATE	SGS1	YMR190C	3625	1209	A/S	Gca/Tca	SK1(hom)
chrXIII	642208	C	T	synonymous_variant	LOW	SGS1	YMR190C	3051	1017	Q	caG/caA	SK1(hom)
chrXIII	642331	G	T	synonymous_variant	LOW	SGS1	YMR190C	2928	976	T	acC/acA	SK1(hom)
chrXIII	642868	G	A	synonymous_variant	LOW	SGS1	YMR190C	2391	797	Y	taC/taT	SK1(hom)
chrXIII	643078	G	T	synonymous_variant	LOW	SGS1	YMR190C	2181	727	V	gtC/gtA	SK1(hom)
chrXIII	643657	G	A	synonymous_variant	LOW	SGS1	YMR190C	1602	534	G	ggC/ggT	SK1(hom)
chrXIII	643766	C	G	missense_variant	MODERATE	SGS1	YMR190C	1493	498	S/T	aGc/aCc	SK1(hom)
chrXIII	643873	A	G	synonymous_variant	LOW	SGS1	YMR190C	1386	462	V	gtT/gtC	SK1(hom)
chrXIII	643979	T	C	missense_variant	MODERATE	SGS1	YMR190C	1280	427	E/G	gAa/gGa	SK1(hom)
chrXIII	644092	A	G	synonymous_variant	LOW	SGS1	YMR190C	1167	389	Y	taT/taC	SK1(hom)
chrXIII	644367	C	A	missense_variant	MODERATE	SGS1	YMR190C	892	298	A/S	Gcc/Tcc	SK1(hom)
chrXIII	644390	G	A	missense_variant	MODERATE	SGS1	YMR190C	869	290	A/V	gCg/gTg	SK1(hom)
chrXIII	644973	T	G	missense_variant	MODERATE	SGS1	YMR190C	286	96	T/P	Act/Cct	SK1(hom)
chrXIII	645040	C	A	synonymous_variant	LOW	SGS1	YMR190C	219	73	T	acG/acT	SK1(hom)
chrXIII	645101	T	C	missense_variant	MODERATE	SGS1	YMR190C	158	53	K/R	aAa/aGa	SK1(hom)
chrXIII	718679	G	A	missense_variant	MODERATE	MRE11	YMR224C	1975	659	P/S	Cct/Tct	LAN201;LAN211(hom);SK1(hom)
chrXIII	719499	A	T	synonymous_variant	LOW	MRE11	YMR224C	1155	385	V	gtT/gtA	LAN201;LAN211(hom);SK1(hom)
chrXIII	719516	G	A	missense_variant	MODERATE	MRE11	YMR224C	1138	380	P/S	Cca/Tca	LAN201;LAN211(hom);SK1(hom)
chrXIII	719811	A	G	synonymous_variant	LOW	MRE11	YMR224C	843	281	F	ttT/ttC	LAN201;LAN211(hom);SK1(hom)
chrXIII	719868	T	A	synonymous_variant	LOW	MRE11	YMR224C	786	262	P	ccA/ccT	LAN201;LAN211(hom);SK1(hom)
chrXIII	720189	A	T	synonymous_variant	LOW	MRE11	YMR224C	465	155	S	tcT/tcA	LAN201;LAN211(hom)
chrXIII	720435	C	T	synonymous_variant	LOW	MRE11	YMR224C	219	73	K	aaG/aaA	LAN201;LAN211(hom);SK1(hom)
chrXIII	740301	G	A	synonymous_variant	LOW	RNH1	YMR234W	36	12	K	aaG/aaA	SK1(hom)
chrXIII	740463	A	T	synonymous_variant	LOW	RNH1	YMR234W	198	66	G	ggA/ggT	SK1(hom)
chrXIII	740517	G	C	synonymous_variant	LOW	RNH1	YMR234W	252	84	R	cgG/cgC	SK1(hom)
chrXIII	740583	T	C	synonymous_variant	LOW	RNH1	YMR234W	318	106	N	aaT/aaC	SK1(hom)
chrXIII	740606	A	G	missense_variant	MODERATE	RNH1	YMR234W	341	114	N/S	aAt/aGt	SK1(hom)
chrXIII	740818	A	G	missense_variant	MODERATE	RNH1	YMR234W	553	185	N/D	Aac/Gac	SK1(hom)
chrXIII	741174	T	C	synonymous_variant	LOW	RNH1	YMR234W	909	303	V	gtT/gtC	SK1(hom)
chrXIV	49011	C	T	missense_variant	MODERATE	RFA2	YNL312W	617	206	S/F	tCc/tTc	SK1(hom)
chrXIV	86282	A	G	missense_variant	MODERATE	RFC3	YNL290W	65	22	E/G	gAa/gGa	SK1(hom)
chrXIV	86514	C	T	synonymous_variant	LOW	RFC3	YNL290W	297	99	D	gaC/gaT	SK1(hom)
chrXIV	86730	A	G	synonymous_variant	LOW	RFC3	YNL290W	513	171	Q	caA/caG	W303;SK1(hom)
chrXIV	86790	T	G	synonymous_variant	LOW	RFC3	YNL290W	573	191	P	ccT/ccG	W303
chrXIV	86934	C	T	synonymous_variant	LOW	RFC3	YNL290W	717	239	P	ccC/ccT	W303
chrXIV	87195	C	T	synonymous_variant	LOW	RFC3	YNL290W	978	326	A	gcC/gcT	W303
chrXIV	87215	A	G	missense_variant	MODERATE	RFC3	YNL290W	998	333	N/S	aAc/aGc	SK1(hom)
chrXIV	87229	G	T	missense_variant	MODERATE	RFC3	YNL290W	1012	338	A/S	Gcc/Tcc	W303
chrXIV	123158	G	C	synonymous_variant	LOW	TOF1	YNL273W	276	92	L	ctG/ctC	SK1(hom)
chrXIV	123338	C	T	synonymous_variant	LOW	TOF1	YNL273W	456	152	L	ctC/ctT	SK1(hom)
chrXIV	123423	A	C	synonymous_variant	LOW	TOF1	YNL273W	541	181	R	Aga/Cga	SK1(hom)
chrXIV	123426	T	C	synonymous_variant	LOW	TOF1	YNL273W	544	182	L	Ttg/Ctg	SK1(hom)
chrXIV	123613	C	T	missense_variant	MODERATE	TOF1	YNL273W	731	244	S/F	tCt/tTt	SK1(hom)
chrXIV	123896	A	G	synonymous_variant	LOW	TOF1	YNL273W	1014	338	L	ttA/ttG	SK1(hom)
chrXIV	124154	T	C	synonymous_variant	LOW	TOF1	YNL273W	1272	424	G	ggT/ggC	SK1(hom)
chrXIV	124235	C	T	synonymous_variant	LOW	TOF1	YNL273W	1353	451	I	atC/atT	SK1(hom)
chrXIV	124329	G	A	missense_variant	MODERATE	TOF1	YNL273W	1447	483	V/I	Gtt/Att	SK1(hom)
chrXIV	124634	C	G	synonymous_variant	LOW	TOF1	YNL273W	1752	584	S	tcC/tcG	SK1(hom)
chrXIV	124691	G	A	synonymous_variant	LOW	TOF1	YNL273W	1809	603	E	gaG/gaA	SK1(hom)
chrXIV	124765	G	A	missense_variant	MODERATE	TOF1	YNL273W	1883	628	G/D	gGt/gAt	SK1(hom)
chrXIV	124790	A	G	synonymous_variant	LOW	TOF1	YNL273W	1908	636	E	gaA/gaG	SK1(hom)
chrXIV	124873	C	G	missense_variant	MODERATE	TOF1	YNL273W	1991	664	A/G	gCc/gGc	SK1(hom)
chrXIV	124892	G	C	synonymous_variant	LOW	TOF1	YNL273W	2010	670	P	ccG/ccC	SK1(hom)
chrXIV	124988	T	C	synonymous_variant	LOW	TOF1	YNL273W	2106	702	V	gtT/gtC	SK1(hom)
chrXIV	125180	G	A	synonymous_variant	LOW	TOF1	YNL273W	2298	766	P	ccG/ccA	SK1(hom)
chrXIV	125337	G	A	missense_variant	MODERATE	TOF1	YNL273W	2455	819	V/I	Gtt/Att	SK1(hom)
chrXIV	125603	A	G	synonymous_variant	LOW	TOF1	YNL273W	2721	907	L	ttA/ttG	SK1(hom)
chrXIV	125872	C	T	missense_variant	MODERATE	TOF1	YNL273W	2990	997	S/L	tCa/tTa	SK1(hom)
chrXIV	125950	G	A	missense_variant	MODERATE	TOF1	YNL273W	3068	1023	G/E	gGa/gAa	SK1(hom)
chrXIV	126009	G	A	missense_variant	MODERATE	TOF1	YNL273W	3127	1043	V/I	Gtt/Att	SK1(hom)
chrXIV	126226	G	A	missense_variant	MODERATE	TOF1	YNL273W	3344	1115	S/N	aGc/aAc	SK1(hom)
chrXIV	126359	T	C	synonymous_variant	LOW	TOF1	YNL273W	3477	1159	N	aaT/aaC	SK1(hom)
chrXIV	126393	A	G	missense_variant	MODERATE	TOF1	YNL273W	3511	1171	N/D	Aac/Gac	SK1(hom)
chrXIV	148327	A	C	missense_variant	MODERATE	POL2	YNL262W	116	39	N/T	aAt/aCt	SK1(hom)
chrXIV	148331	T	C	synonymous_variant	LOW	POL2	YNL262W	120	40	A	gcT/gcC	SK1(hom)
chrXIV	148607	A	G	synonymous_variant	LOW	POL2	YNL262W	396	132	T	acA/acG	SK1(hom)
chrXIV	148787	A	G	synonymous_variant	LOW	POL2	YNL262W	576	192	S	tcA/tcG	SK1(hom)
chrXIV	148823	A	G	synonymous_variant	LOW	POL2	YNL262W	612	204	K	aaA/aaG	SK1(hom)
chrXIV	148865	G	A	synonymous_variant	LOW	POL2	YNL262W	654	218	V	gtG/gtA	SK1(hom)
chrXIV	148874	T	C	synonymous_variant	LOW	POL2	YNL262W	663	221	N	aaT/aaC	SK1(hom)
chrXIV	149054	T	C	synonymous_variant	LOW	POL2	YNL262W	843	281	F	ttT/ttC	SK1(hom)
chrXIV	149537	T	C	synonymous_variant	LOW	POL2	YNL262W	1326	442	V	gtT/gtC	SK1(hom)
chrXIV	150779	G	A	synonymous_variant	LOW	POL2	YNL262W	2568	856	T	acG/acA	SK1(hom)
chrXIV	151307	A	G	synonymous_variant	LOW	POL2	YNL262W	3096	1032	S	tcA/tcG	SK1(hom)
chrXIV	151701	T	C	synonymous_variant	LOW	POL2	YNL262W	3490	1164	L	Tta/Cta	SK1(hom)
chrXIV	152355	T	G	missense_variant	MODERATE	POL2	YNL262W	4144	1382	S/A	Tcg/Gcg	SK1(hom)
chrXIV	152936	G	A	synonymous_variant	LOW	POL2	YNL262W	4725	1575	Q	caG/caA	SK1(hom)
chrXIV	153086	G	A	synonymous_variant	LOW	POL2	YNL262W	4875	1625	L	ttG/ttA	SK1(hom)
chrXIV	153164	G	A	synonymous_variant	LOW	POL2	YNL262W	4953	1651	K	aaG/aaA	SK1(hom)
chrXIV	153222	A	G	missense_variant	MODERATE	POL2	YNL262W	5011	1671	I/V	Att/Gtt	SK1(hom)
chrXIV	153782	T	C	synonymous_variant	LOW	POL2	YNL262W	5571	1857	T	acT/acC	SK1(hom)
chrXIV	153810	C	T	synonymous_variant	LOW	POL2	YNL262W	5599	1867	L	Cta/Tta	SK1(hom)
chrXIV	154017	G	T	missense_variant	MODERATE	POL2	YNL262W	5806	1936	V/F	Gtt/Ttt	SK1(hom)
chrXIV	154539	T	C	missense_variant	MODERATE	POL2	YNL262W	6328	2110	Y/H	Tac/Cac	SK1(hom)
chrXIV	154853	G	A	synonymous_variant	LOW	POL2	YNL262W	6642	2214	L	ttG/ttA	SK1(hom)
chrXIV	176348	G	A	synonymous_variant	LOW	RAD50	YNL250W	939	313	L	ttG/ttA	SK1(hom)
chrXIV	176366	G	A	synonymous_variant	LOW	RAD50	YNL250W	957	319	Q	caG/caA	SK1(hom)
chrXIV	176374	A	G	missense_variant	MODERATE	RAD50	YNL250W	965	322	D/G	gAt/gGt	SK1(hom)
chrXIV	176494	G	A	missense_variant	MODERATE	RAD50	YNL250W	1085	362	R/K	aGa/aAa	SK1(hom)
chrXIV	176637	G	A	missense_variant	MODERATE	RAD50	YNL250W	1228	410	D/N	Gat/Aat	SK1(hom)
chrXIV	176801	G	A	synonymous_variant	LOW	RAD50	YNL250W	1392	464	L	ttG/ttA	SK1(hom)
chrXIV	177005	C	T	synonymous_variant	LOW	RAD50	YNL250W	1596	532	A	gcC/gcT	SK1(hom)
chrXIV	177137	A	G	synonymous_variant	LOW	RAD50	YNL250W	1728	576	L	ttA/ttG	SK1(hom)
chrXIV	177269	G	A	synonymous_variant	LOW	RAD50	YNL250W	1860	620	Q	caG/caA	SK1(hom)
chrXIV	177299	A	G	missense_variant	MODERATE	RAD50	YNL250W	1890	630	I/M	atA/atG	SK1(hom)
chrXIV	177761	G	A	synonymous_variant	LOW	RAD50	YNL250W	2352	784	E	gaG/gaA	SK1(hom)
chrXIV	177831	G	A	missense_variant	MODERATE	RAD50	YNL250W	2422	808	D/N	Gat/Aat	SK1(hom)
chrXIV	177881	T	C	synonymous_variant	LOW	RAD50	YNL250W	2472	824	N	aaT/aaC	SK1(hom)
chrXIV	178001	G	A	synonymous_variant	LOW	RAD50	YNL250W	2592	864	K	aaG/aaA	SK1(hom)
chrXIV	178052	A	G	synonymous_variant	LOW	RAD50	YNL250W	2643	881	T	acA/acG	SK1(hom)
chrXIV	178095	G	A	missense_variant	MODERATE	RAD50	YNL250W	2686	896	D/N	Gat/Aat	SK1(hom)
chrXIV	178272	A	G	missense_variant	MODERATE	RAD50	YNL250W	2863	955	I/V	Att/Gtt	SK1(hom)
chrXIV	178431	G	C	missense_variant	MODERATE	RAD50	YNL250W	3022	1008	V/L	Gtt/Ctt	SK1(hom)
chrXIV	178487	G	A	synonymous_variant	LOW	RAD50	YNL250W	3078	1026	K	aaG/aaA	SK1(hom)
chrXIV	178556	C	T	synonymous_variant	LOW	RAD50	YNL250W	3147	1049	D	gaC/gaT	SK1(hom)
chrXIV	238429	A	G	synonymous_variant	LOW	MGS1	YNL218W	192	64	K	aaA/aaG	SK1(hom)
chrXIV	238793	C	T	synonymous_variant	LOW	MGS1	YNL218W	556	186	L	Cta/Tta	SK1(hom)
chrXIV	238825	C	T	synonymous_variant	LOW	MGS1	YNL218W	588	196	T	acC/acT	SK1(hom)
chrXIV	238830	G	C	missense_variant	MODERATE	MGS1	YNL218W	593	198	S/T	aGt/aCt	SK1(hom)
chrXIV	238927	A	G	synonymous_variant	LOW	MGS1	YNL218W	690	230	K	aaA/aaG	SK1(hom)
chrXIV	238963	T	C	synonymous_variant	LOW	MGS1	YNL218W	726	242	L	ctT/ctC	SK1(hom)
chrXIV	238966	T	C	synonymous_variant	LOW	MGS1	YNL218W	729	243	F	ttT/ttC	SK1(hom)
chrXIV	239023	A	G	synonymous_variant	LOW	MGS1	YNL218W	786	262	V	gtA/gtG	SK1(hom)
chrXIV	239950	A	G	synonymous_variant	LOW	MGS1	YNL218W	1713	571	K	aaA/aaG	SK1(hom)
chrXIV	239987	T	G	missense_variant	MODERATE	MGS1	YNL218W	1750	584	S/A	Tca/Gca	SK1(hom)
chrXIV	256789	C	T	stop_retained_variant	LOW	RTT106	YNL206C	1367	456	*	tGa/tAa	SK1(hom)
chrXIV	256857	A	G	synonymous_variant	LOW	RTT106	YNL206C	1299	433	D	gaT/gaC	W303;SK1(hom)
chrXIV	256929	A	G	synonymous_variant	LOW	RTT106	YNL206C	1227	409	F	ttT/ttC	W303;SK1(hom)
chrXIV	257055	G	A	synonymous_variant	LOW	RTT106	YNL206C	1101	367	S	tcC/tcT	SK1(hom)
chrXIV	257114	C	T	missense_variant	MODERATE	RTT106	YNL206C	1042	348	V/M	Gtg/Atg	W303;SK1(hom)
chrXIV	257376	G	C	synonymous_variant	LOW	RTT106	YNL206C	780	260	T	acC/acG	W303;SK1(hom)
chrXIV	257459	G	A	synonymous_variant	LOW	RTT106	YNL206C	697	233	L	Cta/Tta	SK1(hom)
chrXIV	257463	G	A	synonymous_variant	LOW	RTT106	YNL206C	693	231	G	ggC/ggT	W303;SK1(hom)
chrXIV	257472	A	G	synonymous_variant	LOW	RTT106	YNL206C	684	228	T	acT/acC	W303;SK1(hom)
chrXIV	257568	C	T	synonymous_variant	LOW	RTT106	YNL206C	588	196	T	acG/acA	W303;SK1(hom)
chrXIV	257640	T	C	synonymous_variant	LOW	RTT106	YNL206C	516	172	L	ttA/ttG	W303
chrXIV	257643	A	C	missense_variant	MODERATE	RTT106	YNL206C	513	171	N/K	aaT/aaG	W303;SK1(hom)
chrXIV	257802	C	T	synonymous_variant	LOW	RTT106	YNL206C	354	118	Q	caG/caA	W303
chrXIV	257904	T	C	synonymous_variant	LOW	RTT106	YNL206C	252	84	P	ccA/ccG	W303;SK1(hom)
chrXIV	257986	A	T	missense_variant	MODERATE	RTT106	YNL206C	170	57	V/D	gTc/gAc	W303;SK1(hom)
chrXIV	258010	C	T	missense_variant	MODERATE	RTT106	YNL206C	146	49	R/H	cGc/cAc	W303;SK1(hom)
chrXIV	258013	C	T	missense_variant	MODERATE	RTT106	YNL206C	143	48	G/E	gGa/gAa	W303;SK1(hom)
chrXIV	258099	G	A	synonymous_variant	LOW	RTT106	YNL206C	57	19	T	acC/acT	W303
chrXIV	430125	G	A	synonymous_variant	LOW	POL1	YNL102W	39	13	K	aaG/aaA	SK1(hom)
chrXIV	430147	A	G	missense_variant	MODERATE	POL1	YNL102W	61	21	T/A	Aca/Gca	SK1(hom)
chrXIV	430152	C	T	synonymous_variant	LOW	POL1	YNL102W	66	22	S	tcC/tcT	SK1(hom)
chrXIV	430248	G	A	synonymous_variant	LOW	POL1	YNL102W	162	54	L	ctG/ctA	SK1(hom)
chrXIV	430407	C	T	synonymous_variant	LOW	POL1	YNL102W	321	107	D	gaC/gaT	SK1(hom)
chrXIV	430581	A	C	missense_variant	MODERATE	POL1	YNL102W	495	165	E/D	gaA/gaC	SK1(hom)
chrXIV	430590	T	C	synonymous_variant	LOW	POL1	YNL102W	504	168	N	aaT/aaC	SK1(hom)
chrXIV	430844	A	G	missense_variant	MODERATE	POL1	YNL102W	758	253	D/G	gAt/gGt	SK1(hom)
chrXIV	431063	T	C	missense_variant	MODERATE	POL1	YNL102W	977	326	L/S	tTg/tCg	SK1(hom)
chrXIV	431127	G	A	synonymous_variant	LOW	POL1	YNL102W	1041	347	P	ccG/ccA	SK1(hom)
chrXIV	431640	G	A	synonymous_variant	LOW	POL1	YNL102W	1554	518	S	tcG/tcA	SK1(hom)
chrXIV	432400	A	T	missense_variant	MODERATE	POL1	YNL102W	2314	772	T/S	Acc/Tcc	SK1(hom)
chrXIV	432420	A	G	synonymous_variant	LOW	POL1	YNL102W	2334	778	T	acA/acG	SK1(hom)
chrXIV	433148	G	A	missense_variant	MODERATE	POL1	YNL102W	3062	1021	R/K	aGg/aAg	SK1(hom)
chrXIV	433271	G	A	missense_variant	MODERATE	POL1	YNL102W	3185	1062	G/E	gGa/gAa	SK1(hom)
chrXIV	458514	G	A	missense_variant	MODERATE	TOP2	YNL088W	811	271	A/T	Gcc/Acc	LAN201;LAN211(hom);W303;SK1(hom)
chrXIV	458618	G	A	synonymous_variant	LOW	TOP2	YNL088W	915	305	V	gtG/gtA	SK1(hom)
chrXIV	459092	T	A	synonymous_variant	LOW	TOP2	YNL088W	1389	463	V	gtT/gtA	LAN201;LAN211(hom);W303
chrXIV	459935	T	C	synonymous_variant	LOW	TOP2	YNL088W	2232	744	T	acT/acC	LAN201;LAN211(hom);W303;SK1(hom)
chrXIV	460076	T	C	synonymous_variant	LOW	TOP2	YNL088W	2373	791	T	acT/acC	LAN201;LAN211(hom);W303;SK1(hom)
chrXIV	460625	T	C	synonymous_variant	LOW	TOP2	YNL088W	2922	974	N	aaT/aaC	LAN201;LAN211(hom);W303;SK1(hom)
chrXIV	490355	T	A	synonymous_variant	LOW	RNH201	YNL072W	39	13	P	ccT/ccA	SK1(hom)
chrXIV	490406	T	G	missense_variant	MODERATE	RNH201	YNL072W	90	30	N/K	aaT/aaG	SK1(hom)
chrXIV	490766	T	C	synonymous_variant	LOW	RNH201	YNL072W	450	150	S	agT/agC	SK1(hom)
chrXIV	490814	A	G	synonymous_variant	LOW	RNH201	YNL072W	498	166	K	aaA/aaG	SK1(hom)
chrXIV	490910	G	A	synonymous_variant	LOW	RNH201	YNL072W	594	198	V	gtG/gtA	SK1(hom)
chrXIV	491097	A	G	missense_variant	MODERATE	RNH201	YNL072W	781	261	N/D	Aat/Gat	SK1(hom)
chrXIV	491107	C	T	missense_variant	MODERATE	RNH201	YNL072W	791	264	P/L	cCt/cTt	SK1(hom)
chrXIV	491114	G	A	synonymous_variant	LOW	RNH201	YNL072W	798	266	K	aaG/aaA	SK1(hom)
chrXIV	593736	T	C	synonymous_variant	LOW	HDA1	YNL021W	510	170	S	tcT/tcC	SK1(hom)
chrXIV	593883	T	C	synonymous_variant	LOW	HDA1	YNL021W	657	219	S	agT/agC	SK1(hom)
chrXIV	594246	G	C	synonymous_variant	LOW	HDA1	YNL021W	1020	340	A	gcG/gcC	SK1(hom)
chrXIV	594474	G	T	missense_variant	MODERATE	HDA1	YNL021W	1248	416	M/I	atG/atT	SK1(hom)
chrXIV	594531	T	C	synonymous_variant	LOW	HDA1	YNL021W	1305	435	H	caT/caC	SK1(hom)
chrXIV	594860	A	C	missense_variant	MODERATE	HDA1	YNL021W	1634	545	K/T	aAa/aCa	SK1(hom)
chrXIV	595123	C	T	synonymous_variant	LOW	HDA1	YNL021W	1897	633	L	Cta/Tta	SK1(hom)
chrXV	49028	A	G	synonymous_variant	LOW	PSF3	YOL146W	165	55	A	gcA/gcG	SK1(hom)
chrXV	141631	G	A	synonymous_variant	LOW	RFC4	YOL094C	925	309	L	Ctg/Ttg	SK1(hom)
chrXV	248560	C	T	synonymous_variant	LOW	NTG2	YOL043C	975	325	R	agG/agA	LAN201;LAN211(hom)
chrXV	248578	G	A	synonymous_variant	LOW	NTG2	YOL043C	957	319	C	tgC/tgT	LAN201;LAN211(hom)
chrXV	248750	G	A	missense_variant	MODERATE	NTG2	YOL043C	785	262	A/V	gCc/gTc	LAN201;LAN211(hom)
chrXV	248887	G	A	synonymous_variant	LOW	NTG2	YOL043C	648	216	F	ttC/ttT	LAN201;LAN211(hom)
chrXV	248980	C	T	synonymous_variant	LOW	NTG2	YOL043C	555	185	E	gaG/gaA	LAN201;LAN211(hom);SK1(hom)
chrXV	248992	T	C	synonymous_variant	LOW	NTG2	YOL043C	543	181	L	ttA/ttG	LAN201;LAN211(hom)
chrXV	249082	A	G	synonymous_variant	LOW	NTG2	YOL043C	453	151	F	ttT/ttC	LAN201;LAN211(hom)
chrXV	249136	A	G	synonymous_variant	LOW	NTG2	YOL043C	399	133	N	aaT/aaC	SK1(hom)
chrXV	249246	C	T	missense_variant	MODERATE	NTG2	YOL043C	289	97	V/I	Gtt/Att	LAN201;LAN211(hom);SK1(hom)
chrXV	249250	C	T	synonymous_variant	LOW	NTG2	YOL043C	285	95	A	gcG/gcA	SK1(hom)
chrXV	249391	A	C	missense_variant	MODERATE	NTG2	YOL043C	144	48	N/K	aaT/aaG	SK1(hom)
chrXV	249416	T	C	missense_variant	MODERATE	NTG2	YOL043C	119	40	N/S	aAt/aGt	LAN201;LAN211(hom)
chrXV	249478	C	T	synonymous_variant	LOW	NTG2	YOL043C	57	19	E	gaG/gaA	LAN201;LAN211(hom);SK1(hom)
chrXV	249516	A	G	missense_variant	MODERATE	NTG2	YOL043C	19	7	S/P	Tct/Cct	LAN201;LAN211(hom);SK1(hom)
chrXV	313126	T	C	synonymous_variant	LOW	TOP1	YOL006C	2262	754	E	gaA/gaG	SK1(hom)
chrXV	313924	T	G	synonymous_variant	LOW	TOP1	YOL006C	1464	488	G	ggA/ggC	SK1(hom)
chrXV	313945	T	C	synonymous_variant	LOW	TOP1	YOL006C	1443	481	K	aaA/aaG	SK1(hom)
chrXV	314041	A	G	synonymous_variant	LOW	TOP1	YOL006C	1347	449	N	aaT/aaC	SK1(hom)
chrXV	314050	T	C	synonymous_variant	LOW	TOP1	YOL006C	1338	446	K	aaA/aaG	SK1(hom)
chrXV	314073	G	T	synonymous_variant	LOW	TOP1	YOL006C	1315	439	R	Cga/Aga	SK1(hom)
chrXV	314395	G	A	synonymous_variant	LOW	TOP1	YOL006C	993	331	H	caC/caT	SK1(hom)
chrXV	314514	G	A	synonymous_variant	LOW	TOP1	YOL006C	874	292	L	Cta/Tta	SK1(hom)
chrXV	315191	G	C	missense_variant	MODERATE	TOP1	YOL006C	197	66	T/S	aCc/aGc	SK1(hom)
chrXV	334869	C	G	synonymous_variant	LOW	DNL4	YOR005C	2475	825	G	ggG/ggC	SK1(hom)
chrXV	334998	G	A	synonymous_variant	LOW	DNL4	YOR005C	2346	782	N	aaC/aaT	SK1(hom)
chrXV	335001	A	G	synonymous_variant	LOW	DNL4	YOR005C	2343	781	F	ttT/ttC	SK1(hom)
chrXV	335217	T	A	synonymous_variant	LOW	DNL4	YOR005C	2127	709	A	gcA/gcT	SK1(hom)
chrXV	335413	A	G	missense_variant	MODERATE	DNL4	YOR005C	1931	644	V/A	gTt/gCt	SK1(hom)
chrXV	335493	A	G	synonymous_variant	LOW	DNL4	YOR005C	1851	617	G	ggT/ggC	SK1(hom)
chrXV	336192	C	A	synonymous_variant	LOW	DNL4	YOR005C	1152	384	L	ctG/ctT	SK1(hom)
chrXV	336296	C	T	missense_variant	MODERATE	DNL4	YOR005C	1048	350	V/M	Gtg/Atg	SK1(hom)
chrXV	336579	G	C	synonymous_variant	LOW	DNL4	YOR005C	765	255	A	gcC/gcG	SK1(hom)
chrXV	336629	C	T	missense_variant	MODERATE	DNL4	YOR005C	715	239	V/I	Gtt/Att	SK1(hom)
chrXV	336821	T	C	missense_variant	MODERATE	DNL4	YOR005C	523	175	K/E	Aaa/Gaa	SK1(hom)
chrXV	337296	A	G	synonymous_variant	LOW	DNL4	YOR005C	48	16	P	ccT/ccC	SK1(hom)
chrXV	392644	T	C	synonymous_variant	LOW	EXO1	YOR033C	1881	627	K	aaA/aaG	SK1(hom)
chrXV	392858	A	G	missense_variant	MODERATE	EXO1	YOR033C	1667	556	V/A	gTt/gCt	SK1(hom)
chrXV	392965	G	A	synonymous_variant	LOW	EXO1	YOR033C	1560	520	D	gaC/gaT	SK1(hom)
chrXV	393128	A	G	missense_variant	MODERATE	EXO1	YOR033C	1397	466	I/T	aTa/aCa	SK1(hom)
chrXV	393187	T	C	synonymous_variant	LOW	EXO1	YOR033C	1338	446	K	aaA/aaG	SK1(hom)
chrXV	393383	G	C	missense_variant	MODERATE	EXO1	YOR033C	1142	381	T/S	aCt/aGt	SK1(hom)
chrXV	393430	T	C	synonymous_variant	LOW	EXO1	YOR033C	1095	365	K	aaA/aaG	SK1(hom)
chrXV	393958	A	G	synonymous_variant	LOW	EXO1	YOR033C	567	189	Y	taT/taC	SK1(hom)
chrXV	394357	C	G	synonymous_variant	LOW	EXO1	YOR033C	168	56	L	ctG/ctC	SK1(hom)
chrXV	394374	G	A	missense_variant	MODERATE	EXO1	YOR033C	151	51	P/S	Cca/Tca	SK1(hom)
chrXV	440656	C	T	missense_variant	MODERATE	SLD7	YOR060C	508	170	E/K	Gaa/Aaa	SK1(hom)
chrXV	440747	A	C	missense_variant	MODERATE	SLD7	YOR060C	417	139	D/E	gaT/gaG	SK1(hom)
chrXV	441136	A	G	missense_variant	MODERATE	SLD7	YOR060C	28	10	F/L	Ttt/Ctt	SK1(hom)
chrXV	603166	A	T	missense_variant	MODERATE	ELG1	YOR144C	1927	643	Y/N	Tac/Aac	SK1(hom)
chrXV	603179	C	T	synonymous_variant	LOW	ELG1	YOR144C	1914	638	R	agG/agA	SK1(hom)
chrXV	603257	C	G	synonymous_variant	LOW	ELG1	YOR144C	1836	612	P	ccG/ccC	SK1(hom)
chrXV	603266	C	T	synonymous_variant	LOW	ELG1	YOR144C	1827	609	P	ccG/ccA	SK1(hom)
chrXV	603325	G	A	synonymous_variant	LOW	ELG1	YOR144C	1768	590	L	Cta/Tta	SK1(hom)
chrXV	603549	T	C	missense_variant	MODERATE	ELG1	YOR144C	1544	515	E/G	gAg/gGg	SK1(hom)
chrXV	603992	A	G	synonymous_variant	LOW	ELG1	YOR144C	1101	367	N	aaT/aaC	SK1(hom)
chrXV	604119	C	G	missense_variant	MODERATE	ELG1	YOR144C	974	325	S/T	aGc/aCc	SK1(hom)
chrXV	604154	C	T	synonymous_variant	LOW	ELG1	YOR144C	939	313	L	ttG/ttA	SK1(hom)
chrXV	604256	C	T	synonymous_variant	LOW	ELG1	YOR144C	837	279	L	ttG/ttA	SK1(hom)
chrXV	604413	A	G	missense_variant	MODERATE	ELG1	YOR144C	680	227	V/A	gTa/gCa	SK1(hom)
chrXV	604415	C	G	synonymous_variant	LOW	ELG1	YOR144C	678	226	P	ccG/ccC	SK1(hom)
chrXV	604515	C	T	missense_variant	MODERATE	ELG1	YOR144C	578	193	R/H	cGc/cAc	SK1(hom)
chrXV	604572	A	T	missense_variant	MODERATE	ELG1	YOR144C	521	174	F/Y	tTc/tAc	SK1(hom)
chrXV	604649	G	A	synonymous_variant	LOW	ELG1	YOR144C	444	148	T	acC/acT	SK1(hom)
chrXV	604762	G	C	missense_variant	MODERATE	ELG1	YOR144C	331	111	L/V	Ctt/Gtt	SK1(hom)
chrXV	604804	C	T	missense_variant	MODERATE	ELG1	YOR144C	289	97	D/N	Gat/Aat	SK1(hom)
chrXV	749636	G	A	synonymous_variant	LOW	RFC1	YOR217W	336	112	K	aaG/aaA	SK1(hom)
chrXV	749731	T	C	missense_variant	MODERATE	RFC1	YOR217W	431	144	V/A	gTt/gCt	SK1(hom)
chrXV	749763	C	T	missense_variant	MODERATE	RFC1	YOR217W	463	155	P/S	Cca/Tca	SK1(hom)
chrXV	750083	A	G	synonymous_variant	LOW	RFC1	YOR217W	783	261	A	gcA/gcG	SK1(hom)
chrXV	750183	G	A	missense_variant	MODERATE	RFC1	YOR217W	883	295	D/N	Gat/Aat	SK1(hom)
chrXV	750300	A	G	missense_variant	MODERATE	RFC1	YOR217W	1000	334	S/G	Agt/Ggt	SK1(hom)
chrXV	751330	C	G	missense_variant	MODERATE	RFC1	YOR217W	2030	677	A/G	gCc/gGc	SK1(hom)
chrXV	751374	C	T	synonymous_variant	LOW	RFC1	YOR217W	2074	692	L	Cta/Tta	SK1(hom)
chrXV	751433	A	G	synonymous_variant	LOW	RFC1	YOR217W	2133	711	K	aaA/aaG	SK1(hom)
chrXV	751442	G	A	synonymous_variant	LOW	RFC1	YOR217W	2142	714	L	ttG/ttA	SK1(hom)
chrXV	751445	C	T	synonymous_variant	LOW	RFC1	YOR217W	2145	715	D	gaC/gaT	SK1(hom)
chrXV	751476	T	G	missense_variant	MODERATE	RFC1	YOR217W	2176	726	S/A	Tca/Gca	SK1(hom)
chrXV	751511	G	A	synonymous_variant	LOW	RFC1	YOR217W	2211	737	L	ttG/ttA	SK1(hom)
chrXV	751523	C	T	synonymous_variant	LOW	RFC1	YOR217W	2223	741	D	gaC/gaT	SK1(hom)
chrXV	751571	C	A	synonymous_variant	LOW	RFC1	YOR217W	2271	757	A	gcC/gcA	SK1(hom)
chrXV	751727	C	T	synonymous_variant	LOW	RFC1	YOR217W	2427	809	D	gaC/gaT	SK1(hom)
chrXV	939816	T	A	synonymous_variant	LOW	MIP1	YOR330C	3570	1190	G	ggA/ggT	SK1(hom)
chrXV	939870	C	T	synonymous_variant	LOW	MIP1	YOR330C	3516	1172	P	ccG/ccA	SK1(hom)
chrXV	940002	T	C	synonymous_variant	LOW	MIP1	YOR330C	3384	1128	E	gaA/gaG	SK1(hom)
chrXV	940023	C	T	synonymous_variant	LOW	MIP1	YOR330C	3363	1121	L	ctG/ctA	SK1(hom)
chrXV	940429	T	C	missense_variant	MODERATE	MIP1	YOR330C	2957	986	N/S	aAt/aGt	SK1(hom)
chrXV	940454	A	G	missense_variant	MODERATE	MIP1	YOR330C	2932	978	S/P	Tcc/Ccc	SK1(hom)
chrXV	940838	G	A	synonymous_variant	LOW	MIP1	YOR330C	2548	850	L	Cta/Tta	SK1(hom)
chrXV	940839	A	G	synonymous_variant	LOW	MIP1	YOR330C	2547	849	F	ttT/ttC	SK1(hom)
chrXV	941405	C	T	missense_variant	MODERATE	MIP1	YOR330C	1981	661	A/T	Gcg/Acg	SK1(hom)
chrXV	941706	C	T	synonymous_variant	LOW	MIP1	YOR330C	1680	560	P	ccG/ccA	SK1(hom)
chrXV	941715	G	A	synonymous_variant	LOW	MIP1	YOR330C	1671	557	P	ccC/ccT	SK1(hom)
chrXV	942129	G	A	synonymous_variant	LOW	MIP1	YOR330C	1257	419	I	atC/atT	SK1(hom)
chrXV	942165	C	T	synonymous_variant	LOW	MIP1	YOR330C	1221	407	Q	caG/caA	SK1(hom)
chrXV	942317	C	T	missense_variant	MODERATE	MIP1	YOR330C	1069	357	E/K	Gag/Aag	SK1(hom)
chrXV	942594	T	C	synonymous_variant	LOW	MIP1	YOR330C	792	264	Q	caA/caG	SK1(hom)
chrXV	942630	A	G	synonymous_variant	LOW	MIP1	YOR330C	756	252	S	tcT/tcC	SK1(hom)
chrXV	942722	T	C	missense_variant	MODERATE	MIP1	YOR330C	664	222	I/V	Ata/Gta	SK1(hom)
chrXV	942759	T	C	synonymous_variant	LOW	MIP1	YOR330C	627	209	A	gcA/gcG	SK1(hom)
chrXV	943167	A	C	synonymous_variant	LOW	MIP1	YOR330C	219	73	L	ctT/ctG	SK1(hom)
chrXV	943283	T	C	missense_variant	MODERATE	MIP1	YOR330C	103	35	T/A	Acc/Gcc	SK1(hom)
chrXV	981860	G	A	synonymous_variant	LOW	REV1	YOR346W	33	11	L	ttG/ttA	SK1(hom)
chrXV	982089	A	G	missense_variant	MODERATE	REV1	YOR346W	262	88	K/E	Aaa/Gaa	SK1(hom)
chrXV	982131	G	A	missense_variant	MODERATE	REV1	YOR346W	304	102	G/S	Ggc/Agc	SK1(hom)
chrXV	982145	T	C	synonymous_variant	LOW	REV1	YOR346W	318	106	P	ccT/ccC	SK1(hom)
chrXV	982160	C	T	synonymous_variant	LOW	REV1	YOR346W	333	111	V	gtC/gtT	SK1(hom)
chrXV	982250	C	A	missense_variant	MODERATE	REV1	YOR346W	423	141	H/Q	caC/caA	SK1(hom)
chrXV	982448	C	T	synonymous_variant	LOW	REV1	YOR346W	621	207	H	caC/caT	SK1(hom)
chrXV	982533	G	A	missense_variant	MODERATE	REV1	YOR346W	706	236	V/I	Gtc/Atc	SK1(hom)
chrXV	982665	G	A	missense_variant	MODERATE	REV1	YOR346W	838	280	G/R	Gga/Aga	SK1(hom)
chrXV	982860	C	A	missense_variant	MODERATE	REV1	YOR346W	1033	345	H/N	Cac/Aac	SK1(hom)
chrXV	983290	G	A	missense_variant	MODERATE	REV1	YOR346W	1463	488	R/K	aGa/aAa	SK1(hom)
chrXV	983366	T	C	synonymous_variant	LOW	REV1	YOR346W	1539	513	S	tcT/tcC	SK1(hom)
chrXV	983423	G	A	synonymous_variant	LOW	REV1	YOR346W	1596	532	T	acG/acA	SK1(hom)
chrXV	983694	T	C	synonymous_variant	LOW	REV1	YOR346W	1867	623	L	Tta/Cta	SK1(hom)
chrXV	983798	A	C	synonymous_variant	LOW	REV1	YOR346W	1971	657	I	atA/atC	SK1(hom)
chrXV	983852	T	C	synonymous_variant	LOW	REV1	YOR346W	2025	675	A	gcT/gcC	SK1(hom)
chrXV	983939	T	C	synonymous_variant	LOW	REV1	YOR346W	2112	704	F	ttT/ttC	SK1(hom)
chrXV	984011	T	C	synonymous_variant	LOW	REV1	YOR346W	2184	728	L	ctT/ctC	SK1(hom)
chrXV	984169	A	T	missense_variant	MODERATE	REV1	YOR346W	2342	781	K/M	aAg/aTg	SK1(hom)
chrXV	984206	C	T	synonymous_variant	LOW	REV1	YOR346W	2379	793	S	agC/agT	SK1(hom)
chrXV	984290	A	G	synonymous_variant	LOW	REV1	YOR346W	2463	821	L	ctA/ctG	SK1(hom)
chrXV	984300	A	G	missense_variant	MODERATE	REV1	YOR346W	2473	825	I/V	Att/Gtt	SK1(hom)
chrXV	984323	C	T	synonymous_variant	LOW	REV1	YOR346W	2496	832	D	gaC/gaT	SK1(hom)
chrXV	984651	G	A	missense_variant	MODERATE	REV1	YOR346W	2824	942	A/T	Gcc/Acc	SK1(hom)
chrXV	1026977	G	C	synonymous_variant	LOW	RAD17	YOR368W	135	45	G	ggG/ggC	SK1(hom)
chrXV	1027094	A	G	synonymous_variant	LOW	RAD17	YOR368W	252	84	V	gtA/gtG	SK1(hom)
chrXV	1027719	C	T	missense_variant	MODERATE	RAD17	YOR368W	877	293	R/C	Cgc/Tgc	SK1(hom)
chrXV	1028006	T	C	synonymous_variant	LOW	RAD17	YOR368W	1164	388	N	aaT/aaC	SK1(hom)
chrXVI	179451	A	T	missense_variant	MODERATE	DDC1	YPL194W	175	59	S/C	Agc/Tgc	SK1(hom)
chrXVI	179572	G	A	missense_variant	MODERATE	DDC1	YPL194W	296	99	R/K	aGa/aAa	SK1(hom)
chrXVI	179634	G	A	missense_variant	MODERATE	DDC1	YPL194W	358	120	V/I	Gta/Ata	SK1(hom)
chrXVI	180404	T	C	synonymous_variant	LOW	DDC1	YPL194W	1128	376	V	gtT/gtC	SK1(hom)
chrXVI	180436	A	G	missense_variant	MODERATE	DDC1	YPL194W	1160	387	E/G	gAa/gGa	SK1(hom)
chrXVI	180580	A	G	missense_variant	MODERATE	DDC1	YPL194W	1304	435	N/S	aAc/aGc	SK1(hom)
chrXVI	180750	C	T	missense_variant	MODERATE	DDC1	YPL194W	1474	492	R/W	Cgg/Tgg	SK1(hom)
chrXVI	180828	A	G	missense_variant	MODERATE	DDC1	YPL194W	1552	518	I/V	Ata/Gta	SK1(hom)
chrXVI	180992	G	A	synonymous_variant	LOW	DDC1	YPL194W	1716	572	K	aaG/aaA	SK1(hom)
chrXVI	232790	G	C	missense_variant	MODERATE	REV3	YPL167C	4318	1440	Q/E	Caa/Gaa	SK1(hom)
chrXVI	232867	C	T	missense_variant	MODERATE	REV3	YPL167C	4241	1414	C/Y	tGt/tAt	SK1(hom)
chrXVI	232929	T	C	synonymous_variant	LOW	REV3	YPL167C	4179	1393	G	ggA/ggG	SK1(hom)
chrXVI	232935	T	C	synonymous_variant	LOW	REV3	YPL167C	4173	1391	R	agA/agG	SK1(hom)
chrXVI	232961	T	C	missense_variant	MODERATE	REV3	YPL167C	4147	1383	T/A	Act/Gct	SK1(hom)
chrXVI	233007	G	A	synonymous_variant	LOW	REV3	YPL167C	4101	1367	G	ggC/ggT	SK1(hom)
chrXVI	233841	C	T	synonymous_variant	LOW	REV3	YPL167C	3267	1089	A	gcG/gcA	SK1(hom)
chrXVI	234171	C	T	synonymous_variant	LOW	REV3	YPL167C	2937	979	L	ttG/ttA	SK1(hom)
chrXVI	234189	C	A	synonymous_variant	LOW	REV3	YPL167C	2919	973	V	gtG/gtT	SK1(hom)
chrXVI	235074	C	T	synonymous_variant	LOW	REV3	YPL167C	2034	678	T	acG/acA	SK1(hom)
chrXVI	235107	A	G	synonymous_variant	LOW	REV3	YPL167C	2001	667	L	ctT/ctC	SK1(hom)
chrXVI	235149	A	G	synonymous_variant	LOW	REV3	YPL167C	1959	653	S	tcT/tcC	SK1(hom)
chrXVI	235155	G	A	synonymous_variant	LOW	REV3	YPL167C	1953	651	D	gaC/gaT	SK1(hom)
chrXVI	235196	G	C	missense_variant	MODERATE	REV3	YPL167C	1912	638	H/D	Cac/Gac	SK1(hom)
chrXVI	235240	A	G	missense_variant	MODERATE	REV3	YPL167C	1868	623	V/A	gTa/gCa	SK1(hom)
chrXVI	235371	C	T	synonymous_variant	LOW	REV3	YPL167C	1737	579	T	acG/acA	SK1(hom)
chrXVI	235605	C	T	synonymous_variant	LOW	REV3	YPL167C	1503	501	L	ttG/ttA	SK1(hom)
chrXVI	235830	A	C	missense_variant	MODERATE	REV3	YPL167C	1278	426	C/W	tgT/tgG	SK1(hom)
chrXVI	235850	A	G	missense_variant	MODERATE	REV3	YPL167C	1258	420	F/L	Ttc/Ctc	SK1(hom)
chrXVI	235895	T	C	missense_variant	MODERATE	REV3	YPL167C	1213	405	N/D	Aat/Gat	SK1(hom)
chrXVI	235980	C	T	synonymous_variant	LOW	REV3	YPL167C	1128	376	K	aaG/aaA	SK1(hom)
chrXVI	236129	C	T	missense_variant	MODERATE	REV3	YPL167C	979	327	E/K	Gaa/Aaa	SK1(hom)
chrXVI	236142	C	A	missense_variant	MODERATE	REV3	YPL167C	966	322	E/D	gaG/gaT	SK1(hom)
chrXVI	236505	T	C	synonymous_variant	LOW	REV3	YPL167C	603	201	A	gcA/gcG	SK1(hom)
chrXVI	236616	A	G	synonymous_variant	LOW	REV3	YPL167C	492	164	L	ctT/ctC	SK1(hom)
chrXVI	236664	A	G	synonymous_variant	LOW	REV3	YPL167C	444	148	F	ttT/ttC	SK1(hom)
chrXVI	236829	C	T	synonymous_variant	LOW	REV3	YPL167C	279	93	T	acG/acA	SK1(hom)
chrXVI	236844	T	A	synonymous_variant	LOW	REV3	YPL167C	264	88	G	ggA/ggT	SK1(hom)
chrXVI	236868	A	T	synonymous_variant	LOW	REV3	YPL167C	240	80	P	ccT/ccA	SK1(hom)
chrXVI	236925	C	T	synonymous_variant	LOW	REV3	YPL167C	183	61	V	gtG/gtA	SK1(hom)
chrXVI	237102	C	T	synonymous_variant	LOW	REV3	YPL167C	6	2	S	tcG/tcA	SK1(hom)
chrXVI	261906	C	T	missense_variant	MODERATE	RAD53	YPL153C	2287	763	G/S	Ggc/Agc	SK1(hom)
chrXVI	262189	C	T	synonymous_variant	LOW	RAD53	YPL153C	2004	668	T	acG/acA	SK1(hom)
chrXVI	262213	A	G	synonymous_variant	LOW	RAD53	YPL153C	1980	660	N	aaT/aaC	SK1(hom)
chrXVI	262228	G	A	synonymous_variant	LOW	RAD53	YPL153C	1965	655	N	aaC/aaT	SK1(hom)
chrXVI	262452	T	G	missense_variant	MODERATE	RAD53	YPL153C	1741	581	K/Q	Aaa/Caa	SK1(hom)
chrXVI	262502	T	G	missense_variant	MODERATE	RAD53	YPL153C	1691	564	E/A	gAg/gCg	SK1(hom)
chrXVI	262681	A	G	synonymous_variant	LOW	RAD53	YPL153C	1512	504	F	ttT/ttC	SK1(hom)
chrXVI	262966	A	G	synonymous_variant	LOW	RAD53	YPL153C	1227	409	S	agT/agC	SK1(hom)
chrXVI	263263	A	G	synonymous_variant	LOW	RAD53	YPL153C	930	310	I	atT/atC	SK1(hom)
chrXVI	263290	C	T	synonymous_variant	LOW	RAD53	YPL153C	903	301	R	agG/agA	SK1(hom)
chrXVI	263320	A	G	synonymous_variant	LOW	RAD53	YPL153C	873	291	V	gtT/gtC	SK1(hom)
chrXVI	263635	C	A	missense_variant	MODERATE	RAD53	YPL153C	558	186	M/I	atG/atT	SK1(hom)
chrXVI	263648	G	A	missense_variant	MODERATE	RAD53	YPL153C	545	182	T/I	aCt/aTt	SK1(hom)
chrXVI	263710	A	G	synonymous_variant	LOW	RAD53	YPL153C	483	161	D	gaT/gaC	SK1(hom)
chrXVI	263733	A	T	missense_variant	MODERATE	RAD53	YPL153C	460	154	C/S	Tgc/Agc	SK1(hom)
chrXVI	263788	G	A	synonymous_variant	LOW	RAD53	YPL153C	405	135	G	ggC/ggT	SK1(hom)
chrXVI	263800	G	A	synonymous_variant	LOW	RAD53	YPL153C	393	131	T	acC/acT	SK1(hom)
chrXVI	263823	G	A	synonymous_variant	LOW	RAD53	YPL153C	370	124	L	Ctg/Ttg	SK1(hom)
chrXVI	263857	A	G	synonymous_variant	LOW	RAD53	YPL153C	336	112	N	aaT/aaC	SK1(hom)
chrXVI	264124	A	G	synonymous_variant	LOW	RAD53	YPL153C	69	23	F	ttT/ttC	SK1(hom)
chrXVI	503873	C	A	missense_variant	MODERATE	RMI1	YPL024W	357	119	D/E	gaC/gaA	SK1(hom)
chrXVI	503888	T	C	synonymous_variant	LOW	RMI1	YPL024W	372	124	D	gaT/gaC	SK1(hom)
chrXVI	504044	A	G	synonymous_variant	LOW	RMI1	YPL024W	528	176	K	aaA/aaG	SK1(hom)
chrXVI	507005	A	G	synonymous_variant	LOW	RAD1	YPL022W	309	103	L	ttA/ttG	SK1(hom)
chrXVI	507023	A	G	synonymous_variant	LOW	RAD1	YPL022W	327	109	L	ttA/ttG	SK1(hom)
chrXVI	507026	C	T	synonymous_variant	LOW	RAD1	YPL022W	330	110	I	atC/atT	SK1(hom)
chrXVI	507047	A	C	synonymous_variant	LOW	RAD1	YPL022W	351	117	G	ggA/ggC	SK1(hom)
chrXVI	507169	A	G	missense_variant	MODERATE	RAD1	YPL022W	473	158	K/R	aAg/aGg	SK1(hom)
chrXVI	507218	C	A	missense_variant	MODERATE	RAD1	YPL022W	522	174	D/E	gaC/gaA	SK1(hom)
chrXVI	507225	A	G	missense_variant	MODERATE	RAD1	YPL022W	529	177	T/A	Act/Gct	SK1(hom)
chrXVI	507491	T	C	synonymous_variant	LOW	RAD1	YPL022W	795	265	G	ggT/ggC	SK1(hom)
chrXVI	507608	A	G	synonymous_variant	LOW	RAD1	YPL022W	912	304	V	gtA/gtG	SK1(hom)
chrXVI	507635	T	C	synonymous_variant	LOW	RAD1	YPL022W	939	313	T	acT/acC	SK1(hom)
chrXVI	507854	A	G	synonymous_variant	LOW	RAD1	YPL022W	1158	386	R	cgA/cgG	SK1(hom)
chrXVI	508199	C	T	synonymous_variant	LOW	RAD1	YPL022W	1503	501	N	aaC/aaT	SK1(hom)
chrXVI	508243	A	G	missense_variant	MODERATE	RAD1	YPL022W	1547	516	K/R	aAa/aGa	SK1(hom)
chrXVI	508697	C	T	synonymous_variant	LOW	RAD1	YPL022W	2001	667	T	acC/acT	SK1(hom)
chrXVI	508709	G	A	synonymous_variant	LOW	RAD1	YPL022W	2013	671	K	aaG/aaA	SK1(hom)
chrXVI	508976	G	A	synonymous_variant	LOW	RAD1	YPL022W	2280	760	E	gaG/gaA	SK1(hom)
chrXVI	509084	G	A	synonymous_variant	LOW	RAD1	YPL022W	2388	796	K	aaG/aaA	SK1(hom)
chrXVI	509810	T	C	synonymous_variant	LOW	RAD1	YPL022W	3114	1038	L	ctT/ctC	SK1(hom)
chrXVI	509832	C	T	missense_variant	MODERATE	RAD1	YPL022W	3136	1046	L/F	Ctt/Ttt	SK1(hom)
chrXVI	509846	A	G	synonymous_variant	LOW	RAD1	YPL022W	3150	1050	E	gaA/gaG	SK1(hom)
chrXVI	521031	G	GAATAATAAT	inframe_insertion	MODERATE	SWI1	YPL016W	18-19	6-7	-/NNN	-/AATAATAAT	SK1(hom)
chrXVI	521057	C	A	missense_variant	MODERATE	SWI1	YPL016W	44	15	T/N	aCt/aAt	SK1(hom)
chrXVI	521060	C	A	missense_variant	MODERATE	SWI1	YPL016W	47	16	T/N	aCt/aAt	SK1(hom)
chrXVI	521063	C	A	missense_variant	MODERATE	SWI1	YPL016W	50	17	T/N	aCt/aAt	SK1(hom)
chrXVI	521078	CCAATAACAATAA	C	inframe_deletion	MODERATE	SWI1	YPL016W	66-77	22-26	TNNNN/T	acCAATAACAATAAt/act	SK1(hom)
chrXVI	521100	T	C	synonymous_variant	LOW	SWI1	YPL016W	87	29	N	aaT/aaC	SK1(hom)
chrXVI	521292	T	C	synonymous_variant	LOW	SWI1	YPL016W	279	93	S	agT/agC	SK1(hom)
chrXVI	521328	G	A	synonymous_variant	LOW	SWI1	YPL016W	315	105	T	acG/acA	SK1(hom)
chrXVI	521940	T	C	synonymous_variant	LOW	SWI1	YPL016W	927	309	A	gcT/gcC	SK1(hom)
chrXVI	521945	C	G	missense_variant	MODERATE	SWI1	YPL016W	932	311	T/S	aCt/aGt	SK1(hom)
chrXVI	522033	G	A	synonymous_variant	LOW	SWI1	YPL016W	1020	340	Q	caG/caA	SK1(hom)
chrXVI	522076	CAAA	C	inframe_deletion	MODERATE	SWI1	YPL016W	1064-1066	355-356	QN/H	cAAAat/cat	SK1(hom)
chrXVI	522087	ACAGCAAAAT	A	inframe_deletion	MODERATE	SWI1	YPL016W	1075-1083	359-361	QQN/-	CAGCAAAAT/-	SK1(hom)
chrXVI	522104	C	A	missense_variant	MODERATE	SWI1	YPL016W	1091	364	P/Q	cCa/cAa	SK1(het)
chrXVI	522510	G	A	synonymous_variant	LOW	SWI1	YPL016W	1497	499	K	aaG/aaA	SK1(hom)
chrXVI	522823	A	G	missense_variant	MODERATE	SWI1	YPL016W	1810	604	T/A	Acc/Gcc	SK1(hom)
chrXVI	522960	A	G	synonymous_variant	LOW	SWI1	YPL016W	1947	649	L	ctA/ctG	SK1(hom)
chrXVI	523110	G	A	synonymous_variant	LOW	SWI1	YPL016W	2097	699	A	gcG/gcA	SK1(hom)
chrXVI	523433	C	G	missense_variant	MODERATE	SWI1	YPL016W	2420	807	A/G	gCt/gGt	SK1(hom)
chrXVI	523446	G	A	synonymous_variant	LOW	SWI1	YPL016W	2433	811	P	ccG/ccA	SK1(hom)
chrXVI	523482	A	G	synonymous_variant	LOW	SWI1	YPL016W	2469	823	V	gtA/gtG	SK1(hom)
chrXVI	523494	A	G	synonymous_variant	LOW	SWI1	YPL016W	2481	827	T	acA/acG	SK1(hom)
chrXVI	523583	C	T	missense_variant	MODERATE	SWI1	YPL016W	2570	857	A/V	gCa/gTa	SK1(hom)
chrXVI	523692	T	C	synonymous_variant	LOW	SWI1	YPL016W	2679	893	D	gaT/gaC	SK1(hom)
chrXVI	523749	T	C	synonymous_variant	LOW	SWI1	YPL016W	2736	912	V	gtT/gtC	SK1(hom)
chrXVI	523800	A	G	synonymous_variant	LOW	SWI1	YPL016W	2787	929	S	tcA/tcG	SK1(hom)
chrXVI	524127	C	T	synonymous_variant	LOW	SWI1	YPL016W	3114	1038	F	ttC/ttT	SK1(hom)
chrXVI	524220	C	T	synonymous_variant	LOW	SWI1	YPL016W	3207	1069	N	aaC/aaT	SK1(hom)
chrXVI	524743	T	C	synonymous_variant	LOW	SWI1	YPL016W	3730	1244	L	Tta/Cta	SK1(hom)
chrXVI	524953	G	A	missense_variant	MODERATE	SWI1	YPL016W	3940	1314	E/K	Gaa/Aaa	SK1(hom)
chrXVI	594625	T	C	synonymous_variant	LOW	RLF2	YPR018W	150	50	D	gaT/gaC	SK1(hom)
chrXVI	594633	G	A	missense_variant	MODERATE	RLF2	YPR018W	158	53	G/E	gGa/gAa	SK1(hom)
chrXVI	594667	G	A	missense_variant	MODERATE	RLF2	YPR018W	192	64	M/I	atG/atA	SK1(hom)
chrXVI	594669	A	C	missense_variant	MODERATE	RLF2	YPR018W	194	65	K/T	aAa/aCa	SK1(hom)
chrXVI	594747	A	G	missense_variant	MODERATE	RLF2	YPR018W	272	91	Y/C	tAc/tGc	SK1(hom)
chrXVI	594764	C	G	missense_variant	MODERATE	RLF2	YPR018W	289	97	Q/E	Caa/Gaa	SK1(hom)
chrXVI	594861	A	G	missense_variant	MODERATE	RLF2	YPR018W	386	129	K/R	aAg/aGg	SK1(hom)
chrXVI	594974	A	C	missense_variant	MODERATE	RLF2	YPR018W	499	167	K/Q	Aag/Cag	SK1(hom)
chrXVI	594975	A	G	missense_variant	MODERATE	RLF2	YPR018W	500	167	K/R	aAg/aGg	SK1(hom)
chrXVI	595114	G	A	synonymous_variant	LOW	RLF2	YPR018W	639	213	E	gaG/gaA	SK1(hom)
chrXVI	595421	C	T	missense_variant	MODERATE	RLF2	YPR018W	946	316	R/C	Cgt/Tgt	SK1(hom)
chrXVI	595439	C	T	synonymous_variant	LOW	RLF2	YPR018W	964	322	L	Cta/Tta	SK1(hom)
chrXVI	595451	C	A	missense_variant	MODERATE	RLF2	YPR018W	976	326	P/T	Cct/Act	SK1(hom)
chrXVI	595531	T	C	synonymous_variant	LOW	RLF2	YPR018W	1056	352	N	aaT/aaC	SK1(hom)
chrXVI	595601	A	G	missense_variant	MODERATE	RLF2	YPR018W	1126	376	K/E	Aaa/Gaa	SK1(hom)
chrXVI	595701	AGG	A	frameshift_variant	HIGH	RLF2	YPR018W	1227-1228	409-410	EE/EX	gaGGag/gaag	SK1(hom)
chrXVI	595704	AG	A	frameshift_variant	HIGH	RLF2	YPR018W	1230	410	E/X	gaG/ga	SK1(hom)
chrXVI	595717	T	C	synonymous_variant	LOW	RLF2	YPR018W	1242	414	D	gaT/gaC	SK1(hom)
chrXVI	595838	C	T	synonymous_variant	LOW	RLF2	YPR018W	1363	455	L	Cta/Tta	SK1(hom)
chrXVI	595958	T	C	missense_variant	MODERATE	RLF2	YPR018W	1483	495	S/P	Tct/Cct	SK1(hom)
chrXVI	595961	C	T	synonymous_variant	LOW	RLF2	YPR018W	1486	496	L	Cta/Tta	SK1(hom)
chrXVI	595988	T	C	synonymous_variant	LOW	RLF2	YPR018W	1513	505	L	Tta/Cta	SK1(hom)
chrXVI	595999	G	A	synonymous_variant	LOW	RLF2	YPR018W	1524	508	Q	caG/caA	SK1(hom)
chrXVI	596083	G	C	synonymous_variant	LOW	RLF2	YPR018W	1608	536	G	ggG/ggC	SK1(hom)
chrXVI	596138	T	C	synonymous_variant	LOW	RLF2	YPR018W	1663	555	L	Ttg/Ctg	SK1(hom)
chrXVI	596170	C	T	synonymous_variant	LOW	RLF2	YPR018W	1695	565	N	aaC/aaT	SK1(hom)
chrXVI	596886	T	C	missense_variant	MODERATE	MCM4	YPR019W	137	46	I/T	aTc/aCc	SK1(hom)
chrXVI	596932	C	T	synonymous_variant	LOW	MCM4	YPR019W	183	61	N	aaC/aaT	SK1(hom)
chrXVI	597024	G	A	missense_variant	MODERATE	MCM4	YPR019W	275	92	G/D	gGc/gAc	SK1(hom)
chrXVI	597187	A	G	synonymous_variant	LOW	MCM4	YPR019W	438	146	P	ccA/ccG	SK1(hom)
chrXVI	597694	C	T	synonymous_variant	LOW	MCM4	YPR019W	945	315	R	cgC/cgT	SK1(hom)
chrXVI	597958	A	T	synonymous_variant	LOW	MCM4	YPR019W	1209	403	P	ccA/ccT	SK1(hom)
chrXVI	598117	G	A	synonymous_variant	LOW	MCM4	YPR019W	1368	456	L	ttG/ttA	SK1(hom)
chrXVI	598171	A	G	synonymous_variant	LOW	MCM4	YPR019W	1422	474	L	ttA/ttG	SK1(hom)
chrXVI	598249	A	G	synonymous_variant	LOW	MCM4	YPR019W	1500	500	Q	caA/caG	SK1(hom)
chrXVI	598282	G	A	synonymous_variant	LOW	MCM4	YPR019W	1533	511	E	gaG/gaA	SK1(hom)
chrXVI	598678	C	A	synonymous_variant	LOW	MCM4	YPR019W	1929	643	S	tcC/tcA	SK1(hom)
chrXVI	598966	C	T	synonymous_variant	LOW	MCM4	YPR019W	2217	739	D	gaC/gaT	SK1(hom)
chrXVI	599131	C	T	synonymous_variant	LOW	MCM4	YPR019W	2382	794	T	acC/acT	SK1(hom)
chrXVI	599378	G	A	missense_variant	MODERATE	MCM4	YPR019W	2629	877	A/T	Gca/Aca	SK1(hom)
chrXVI	774130	C	T	missense_variant	MODERATE	CLB5	YPR120C	1053	351	M/I	atG/atA	SK1(hom)
chrXVI	774271	C	T	synonymous_variant	LOW	CLB5	YPR120C	912	304	R	agG/agA	SK1(hom)
chrXVI	774739	T	C	synonymous_variant	LOW	CLB5	YPR120C	444	148	L	ctA/ctG	SK1(hom)
chrXVI	774842	TC	T	frameshift_variant	HIGH	CLB5	YPR120C	340	114	E/X	Gaa/aa	SK1(hom)
chrXVI	774844	TTC	T	frameshift_variant	HIGH	CLB5	YPR120C	337-338	113	E/X	GAa/a	SK1(hom)
chrXVI	774964	C	T	synonymous_variant	LOW	CLB5	YPR120C	219	73	K	aaG/aaA	SK1(hom)
chrXVI	775111	C	T	synonymous_variant	LOW	CLB5	YPR120C	72	24	Q	caG/caA	SK1(hom)
chrXVI	775174	C	A	missense_variant	MODERATE	CLB5	YPR120C	9	3	E/D	gaG/gaT	SK1(hom)
chrXVI	799416	A	T	missense_variant	MODERATE	CTF4	YPR135W	183	61	K/N	aaA/aaT	SK1(hom)
chrXVI	799432	C	T	missense_variant	MODERATE	CTF4	YPR135W	199	67	H/Y	Cac/Tac	SK1(hom)
chrXVI	799652	C	T	missense_variant	MODERATE	CTF4	YPR135W	419	140	S/F	tCt/tTt	SK1(hom)
chrXVI	799713	A	C	synonymous_variant	LOW	CTF4	YPR135W	480	160	V	gtA/gtC	SK1(hom)
chrXVI	799851	T	C	synonymous_variant	LOW	CTF4	YPR135W	618	206	D	gaT/gaC	SK1(hom)
chrXVI	799871	C	T	missense_variant	MODERATE	CTF4	YPR135W	638	213	A/V	gCt/gTt	SK1(hom)
chrXVI	799893	A	G	synonymous_variant	LOW	CTF4	YPR135W	660	220	V	gtA/gtG	SK1(hom)
chrXVI	799899	T	C	synonymous_variant	LOW	CTF4	YPR135W	666	222	D	gaT/gaC	SK1(hom)
chrXVI	800037	C	A	synonymous_variant	LOW	CTF4	YPR135W	804	268	S	tcC/tcA	SK1(hom)
chrXVI	800057	A	C	missense_variant	MODERATE	CTF4	YPR135W	824	275	K/T	aAg/aCg	SK1(hom)
[truncated: 117 more rows]
