# Supplementary material for: Polymorphism of Saccharomyces cerevisiae Strains in DNA Metabolism Genes
Source: Int J Mol Sci. 2023 Apr 25;24(9):7795. doi: 10.3390/ijms24097795 (PMC10178279; doi:10.3390/ijms24097795)
Supplement: Supplementary file 1 [file ijms-24-07795-s001.zip › Suppl Table_S3.xlsx]

## Sheet: genes_variants
CHROM	POS	REF	ALT	Consequence	Impact	Gene symbol	Gene	CDS position	Protein position	Amino acids	Codons	Sample
chrI	349	C	T	synonymous_variant	LOW	.	YAL069W	15	5	N	aaC/aaT	SK1(het)
chrI	376	T	TACCACCACCACTACC	inframe_insertion	MODERATE	.	YAL069W	42-43	14-15	-/TTTTT	-/ACCACCACCACTACC	SK1(het)
chrI	384	C	CACAT	frameshift_variant	HIGH	.	YAL069W	50-51	17	T/THX	acc/acACATc	SK1(het)
chrI	396	C	G	missense_variant	MODERATE	.	YAL069W	62	21	T/S	aCt/aGt	SK1(het)
chrI	419	T	G	missense_variant	MODERATE	.	YAL069W	85	29	F/V	Ttt/Gtt	SK1(het)
chrI	421	T	C	synonymous_variant	LOW	.	YAL069W	87	29	F	ttT/ttC	SK1(het)
chrI	424	G	A	synonymous_variant	LOW	.	YAL069W	90	30	T	acG/acA	SK1(het)
chrI	452	CATCTCAA	C	frameshift_variant	HIGH	.	YAL069W	119-125	40-42	HLK/X	cATCTCAAa/ca	SK1(het)
chrI	461	C	G	missense_variant	MODERATE	.	YAL069W	127	43	L/V	Ctt/Gtt	SK1(het)
chrI	487	ACTC	A	inframe_deletion	MODERATE	.	YAL069W	154-156	52	L/-	CTC/-	SK1(het)
chrI	492	ATGG	A	inframe_deletion	MODERATE	.	YAL069W	159-161	53-54	HG/H	caTGGc/cac	SK1(het)
chrI	509	G	A	missense_variant	MODERATE	.	YAL069W	175	59	E/K	Gaa/Aaa	SK1(het)
chrI	528	T	C	missense_variant	MODERATE	.	YAL069W	194	65	L/P	cTc/cCc	SK1(het)
chrI	537	T	C	missense_variant	MODERATE	.	YAL069W	203	68	L/S	tTa/tCa	SK1(het)
chrI	610	G	A	missense_variant	MODERATE	.	YAL068W-A	73	25	D/N	Gat/Aat	SK1(hom)
chrI	677	T	C	missense_variant	MODERATE	.	YAL068W-A	140	47	L/P	cTt/cCt	SK1(het)
chrI	768	T	C	synonymous_variant	LOW	.	YAL068W-A	231	77	I	atT/atC	SK1(het)
chrI	769	C	G	missense_variant	MODERATE	.	YAL068W-A	232	78	L/V	Cta/Gta	SK1(het)
chrI	772	C	T	missense_variant	MODERATE	.	YAL068W-A	235	79	L/F	Ctt/Ttt	SK1(het)
chrI	1963	G	A	synonymous_variant	LOW	PAU8	YAL068C	207	69	A	gcC/gcT	LAN211(het)
chrI	1976	T	C	missense_variant	MODERATE	PAU8	YAL068C	194	65	E/G	gAa/gGa	LAN211(het)
chrI	2480	A	G	start_lost	HIGH	.	YAL067W-A	1	1	M/V	Atg/Gtg	SK1(het)
chrI	2512	A	G	missense_variant	MODERATE	.	YAL067W-A	33	11	I/M	atA/atG	SK1(het)
chrI	2524	T	C	synonymous_variant	LOW	.	YAL067W-A	45	15	S	tcT/tcC	SK1(het)
chrI	2531	G	T	missense_variant	MODERATE	.	YAL067W-A	52	18	V/L	Gtg/Ttg	SK1(het)
chrI	2532	T	C	missense_variant	MODERATE	.	YAL067W-A	53	18	V/A	gTg/gCg	SK1(het)
chrI	2533	G	T	synonymous_variant	LOW	.	YAL067W-A	54	18	V	gtG/gtT	SK1(het)
chrI	2535	C	A	missense_variant	MODERATE	.	YAL067W-A	56	19	T/K	aCa/aAa	SK1(het)
chrI	2536	A	G	synonymous_variant	LOW	.	YAL067W-A	57	19	T	acA/acG	SK1(hom)
chrI	2542	T	G	synonymous_variant	LOW	.	YAL067W-A	63	21	P	ccT/ccG	SK1(het)
chrI	2543	T	C	missense_variant	MODERATE	.	YAL067W-A	64	22	F/L	Ttt/Ctt	SK1(het)
chrI	2551	C	T	synonymous_variant	LOW	.	YAL067W-A	72	24	V	gtC/gtT	SK1(het)
chrI	2562	T	C	missense_variant	MODERATE	.	YAL067W-A	83	28	I/T	aTc/aCc	SK1(het)
chrI	2623	C	T	synonymous_variant	LOW	.	YAL067W-A	144	48	C	tgC/tgT	SK1(het)
chrI	11716	T	G	missense_variant	MODERATE	.	YAL065C	236	79	Q/P	cAa/cCa	SK1(hom)
chrI	11874	CGTCTCAGCAGCTCCAGTACTGGTAGTT	C	inframe_deletion	MODERATE	.	YAL065C	51-77	17-26	TTTSTGAAET/T	acAACTACCAGTACTGGAGCTGCTGAGACg/acg	SK1(het)
chrI	12190	A	G	missense_variant	MODERATE	.	YAL064W-B	145	49	I/V	Ata/Gta	SK1(hom)
chrI	13385	G	GAC	frameshift_variant	HIGH	TDA8	YAL064C-A	358-359	120	T/SX	aca/aGTca	LAN211(het)
chrI	13413	G	A	missense_variant	MODERATE	TDA8	YAL064C-A	331	111	H/Y	Cac/Tac	LAN211(het)
chrI	13420	A	G	synonymous_variant	LOW	TDA8	YAL064C-A	324	108	F	ttT/ttC	LAN211(het)
chrI	13442	A	C	missense_variant	MODERATE	TDA8	YAL064C-A	302	101	V/G	gTt/gGt	LAN201;LAN211(het)
chrI	13616	G	T	missense_variant	MODERATE	TDA8	YAL064C-A	128	43	P/Q	cCa/cAa	LAN211(het)
chrI	13654	G	A	synonymous_variant	LOW	TDA8	YAL064C-A	90	30	G	ggC/ggT	LAN211(het)
chrI	13681	A	G	synonymous_variant	LOW	TDA8	YAL064C-A	63	21	D	gaT/gaC	SK1(hom)
chrI	13684	G	A	synonymous_variant	LOW	TDA8	YAL064C-A	60	20	V	gtC/gtT	SK1(hom)
chrI	13686	CCT	C	frameshift_variant	HIGH	TDA8	YAL064C-A	56-57	19	K/X	aAG/a	SK1(hom)
chrI	13689	T	TGC	frameshift_variant	HIGH	TDA8	YAL064C-A	54-55	18-19	-/X	-/GC	SK1(hom)
chrI	13697	C	T	missense_variant	MODERATE	TDA8	YAL064C-A	47	16	R/K	aGg/aAg	SK1(hom)
chrI	13702	C	T	synonymous_variant	LOW	TDA8	YAL064C-A	42	14	T	acG/acA	SK1(hom)
chrI	13713	T	C	missense_variant	MODERATE	TDA8	YAL064C-A	31	11	S/G	Agt/Ggt	SK1(hom)
chrI	13714	T	C	synonymous_variant	LOW	TDA8	YAL064C-A	30	10	T	acA/acG	SK1(hom)
chrI	21572	C	G	missense_variant	MODERATE	.	YAL064W	7	3	P/A	Cct/Gct	LAN211(het)
chrI	21573	C	T	missense_variant	MODERATE	.	YAL064W	8	3	P/L	cCt/cTt	LAN211(het)
chrI	21593	C	G	missense_variant	MODERATE	.	YAL064W	28	10	Q/E	Caa/Gaa	LAN211(het)
chrI	21596	G	C	missense_variant	MODERATE	.	YAL064W	31	11	D/H	Gat/Cat	LAN211(het)
chrI	21611	GT	G	frameshift_variant	HIGH	.	YAL064W	47	16	V/X	gTt/gt	LAN211(het)
chrI	21686	AG	A	frameshift_variant	HIGH	.	YAL064W	122	41	R/X	aGa/aa	LAN211(het)
chrI	22528	T	C	missense_variant	MODERATE	.	YAL063C-A	158	53	D/G	gAt/gGt	LAN211(het)
chrI	24346	C	CCAGTACTGGTAGTTGTCTCAGCAGCTCCAGTATTGGTAGTCGTTTCAGCAGCTA	inframe_insertion	MODERATE	FLO9	YAL063C	3622-3623	1208	G/VAAETTTNTGAAETTTSTG	gga/gTAGCTGCTGAAACGACTACCAATACTGGAGCTGCTGAGACAACTACCAGTACTGga	LAN211(het)
chrI	24550	T	C	missense_variant	MODERATE	FLO9	YAL063C	3419	1140	K/R	aAg/aGg	SK1(hom)
chrI	24643	G	A	missense_variant	MODERATE	FLO9	YAL063C	3326	1109	A/V	gCt/gTt	SK1(het)
chrI	24659	C	T	missense_variant	MODERATE	FLO9	YAL063C	3310	1104	V/I	Gta/Ata	SK1(het)
chrI	24762	C	T	synonymous_variant	LOW	FLO9	YAL063C	3207	1069	K	aaG/aaA	SK1(het)
chrI	24826	G	A	missense_variant	MODERATE	FLO9	YAL063C	3143	1048	T/I	aCt/aTt	SK1(het)
chrI	25163	T	TAGA	inframe_insertion	MODERATE	FLO9	YAL063C	2805-2806	935-936	-/S	-/TCT	LAN211(het)
chrI	25178	G	A	missense_variant	MODERATE	FLO9	YAL063C	2791	931	P/S	Cct/Tct	LAN211(het)
chrI	25212	A	T	synonymous_variant	LOW	FLO9	YAL063C	2757	919	S	tcT/tcA	LAN211(het)
chrI	25340	C	A	missense_variant	MODERATE	FLO9	YAL063C	2629	877	A/S	Gcg/Tcg	BY4742;LAN201;LAN211(hom);SK1(hom);W303
chrI	25488	G	A	synonymous_variant	LOW	FLO9	YAL063C	2481	827	F	ttC/ttT	SK1(het)
chrI	25497	G	A	synonymous_variant	LOW	FLO9	YAL063C	2472	824	T	acC/acT	SK1(het)
chrI	25506	C	T	synonymous_variant	LOW	FLO9	YAL063C	2463	821	E	gaG/gaA	SK1(het)
chrI	25652	TGC	T	frameshift_variant	HIGH	FLO9	YAL063C	2315-2316	772	S/X	aGC/a	LAN211(hom)
chrI	25656	GAT	G	frameshift_variant	HIGH	FLO9	YAL063C	2311-2312	771	I/X	ATc/c	LAN211(hom)
chrI	25659	T	TAACC	frameshift_variant	HIGH	FLO9	YAL063C	2309-2310	770	L/LVX	cta/ctGGTTa	LAN211(hom)
chrI	27126	T	C	synonymous_variant	LOW	FLO9	YAL063C	843	281	E	gaA/gaG	SK1(hom);W303
chrI	27129	C	G	synonymous_variant	LOW	FLO9	YAL063C	840	280	T	acG/acC	W303
chrI	27141	G	T	synonymous_variant	LOW	FLO9	YAL063C	828	276	T	acC/acA	SK1(het)
chrI	27151	A	G	missense_variant	MODERATE	FLO9	YAL063C	818	273	V/A	gTc/gCc	SK1(het)
chrI	27164	A	G	missense_variant	MODERATE	FLO9	YAL063C	805	269	S/P	Tca/Cca	SK1(het)
chrI	27173	G	A	missense_variant	MODERATE	FLO9	YAL063C	796	266	P/S	Cca/Tca	SK1(het)
chrI	27178	G	T	missense_variant	MODERATE	FLO9	YAL063C	791	264	T/N	aCc/aAc	SK1(het)
chrI	27183	G	A	synonymous_variant	LOW	FLO9	YAL063C	786	262	N	aaC/aaT	SK1(het)
chrI	27186	T	C	synonymous_variant	LOW	FLO9	YAL063C	783	261	P	ccA/ccG	SK1(het)
chrI	27188	G	A	missense_variant	MODERATE	FLO9	YAL063C	781	261	P/S	Cca/Tca	SK1(het)
chrI	27195	T	G	synonymous_variant	LOW	FLO9	YAL063C	774	258	L	ctA/ctC	SK1(het)
chrI	27196	A	T	missense_variant	MODERATE	FLO9	YAL063C	773	258	L/Q	cTa/cAa	SK1(het)
chrI	27210	A	G	synonymous_variant	LOW	FLO9	YAL063C	759	253	T	acT/acC	SK1(hom)
chrI	27290	C	A	missense_variant	MODERATE	FLO9	YAL063C	679	227	A/S	Gcc/Tcc	SK1(het)
chrI	27302	A	T	missense_variant	MODERATE	FLO9	YAL063C	667	223	S/T	Tca/Aca	SK1(het)
chrI	27318	T	C	synonymous_variant	LOW	FLO9	YAL063C	651	217	P	ccA/ccG	SK1(het)
chrI	27356	T	C	missense_variant	MODERATE	FLO9	YAL063C	613	205	T/A	Aca/Gca	SK1(het)
chrI	27357	A	G	synonymous_variant	LOW	FLO9	YAL063C	612	204	I	atT/atC	SK1(hom)
chrI	27370	G	A	missense_variant	MODERATE	FLO9	YAL063C	599	200	P/L	cCc/cTc	SK1(het)
chrI	27376	C	G	missense_variant	MODERATE	FLO9	YAL063C	593	198	G/A	gGa/gCa	SK1(het)
chrI	27380	T	G	missense_variant	MODERATE	FLO9	YAL063C	589	197	N/H	Aat/Cat	SK1(het)
chrI	27390	G	A	synonymous_variant	LOW	FLO9	YAL063C	579	193	I	atC/atT	SK1(het)
chrI	27397	T	C	missense_variant	MODERATE	FLO9	YAL063C	572	191	N/S	aAt/aGt	SK1(het)
chrI	27402	G	T	synonymous_variant	LOW	FLO9	YAL063C	567	189	T	acC/acA	SK1(het)
chrI	27405	G	A	synonymous_variant	LOW	FLO9	YAL063C	564	188	F	ttC/ttT	SK1(het)
chrI	27409	T	TTAGTCGACGTGATGG	inframe_insertion	MODERATE	FLO9	YAL063C	559-560	187	N/TITSTN	aac/aCCATCACGTCGACTAac	SK1(het)
chrI	27410	T	C	missense_variant	MODERATE	FLO9	YAL063C	559	187	N/D	Aac/Gac	SK1(het)
chrI	27411	A	T	synonymous_variant	LOW	FLO9	YAL063C	558	186	T	acT/acA	SK1(het)
chrI	27458	T	C	missense_variant	MODERATE	FLO9	YAL063C	511	171	I/V	Att/Gtt	SK1(het)
chrI	27460	C	T	missense_variant	MODERATE	FLO9	YAL063C	509	170	S/N	aGc/aAc	SK1(het)
chrI	27476	G	A	synonymous_variant	LOW	FLO9	YAL063C	493	165	L	Cta/Tta	SK1(het)
chrI	27479	T	C	missense_variant	MODERATE	FLO9	YAL063C	490	164	I/V	Att/Gtt	SK1(het)
chrI	27497	T	C	missense_variant	MODERATE	FLO9	YAL063C	472	158	T/A	Aca/Gca	SK1(het)
chrI	27529	G	C	missense_variant	MODERATE	FLO9	YAL063C	440	147	P/R	cCa/cGa	SK1(het)
chrI	27581	A	G	missense_variant	MODERATE	FLO9	YAL063C	388	130	Y/H	Tat/Cat	SK1(het)
chrI	27617	T	A	missense_variant	MODERATE	FLO9	YAL063C	352	118	I/L	Ata/Tta	SK1(het)
chrI	27623	T	C	missense_variant	MODERATE	FLO9	YAL063C	346	116	N/D	Aat/Gat	SK1(het)
chrI	27639	A	T	synonymous_variant	LOW	FLO9	YAL063C	330	110	I	atT/atA	SK1(hom)
chrI	27681	A	G	synonymous_variant	LOW	FLO9	YAL063C	288	96	C	tgT/tgC	SK1(het)
chrI	27684	A	C	synonymous_variant	LOW	FLO9	YAL063C	285	95	P	ccT/ccG	SK1(het)
chrI	27685	G	T	missense_variant	MODERATE	FLO9	YAL063C	284	95	P/H	cCt/cAt	SK1(het)
chrI	27688	A	T	missense_variant	MODERATE	FLO9	YAL063C	281	94	F/Y	tTt/tAt	SK1(het)
chrI	27693	G	C	synonymous_variant	LOW	FLO9	YAL063C	276	92	G	ggC/ggG	SK1(het)
chrI	27698	A	AGGT	inframe_insertion	MODERATE	FLO9	YAL063C	270-271	90-91	-/T	-/ACC	SK1(het)
chrI	27700	GAAC	G	inframe_deletion	MODERATE	FLO9	YAL063C	266-268	89-90	SS/T	aGTTca/aca	SK1(het)
chrI	27716	T	C	missense_variant	MODERATE	FLO9	YAL063C	253	85	I/V	Att/Gtt	SK1(hom)
chrI	27725	C	T	missense_variant	MODERATE	FLO9	YAL063C	244	82	D/N	Gat/Aat	SK1(hom)
chrI	27726	A	G	synonymous_variant	LOW	FLO9	YAL063C	243	81	I	atT/atC	SK1(hom)
chrI	27729	C	A	synonymous_variant	LOW	FLO9	YAL063C	240	80	S	tcG/tcT	SK1(hom)
chrI	27732	G	T	synonymous_variant	LOW	FLO9	YAL063C	237	79	I	atC/atA	SK1(hom)
chrI	27738	A	C	synonymous_variant	LOW	FLO9	YAL063C	231	77	T	acT/acG	SK1(hom)
chrI	27744	T	C	synonymous_variant	LOW	FLO9	YAL063C	225	75	G	ggA/ggG	SK1(hom)
chrI	27747	T	A	synonymous_variant	LOW	FLO9	YAL063C	222	74	G	ggA/ggT	SK1(hom)
chrI	27749	C	T	missense_variant	MODERATE	FLO9	YAL063C	220	74	G/R	Gga/Aga	SK1(hom)
chrI	27750	G	A	synonymous_variant	LOW	FLO9	YAL063C	219	73	V	gtC/gtT	SK1(hom)
chrI	27756	A	G	synonymous_variant	LOW	FLO9	YAL063C	213	71	G	ggT/ggC	SK1(hom)
chrI	27761	G	A	synonymous_variant	LOW	FLO9	YAL063C	208	70	L	Ctg/Ttg	SK1(hom)
chrI	27764	T	TG	frameshift_variant	HIGH	FLO9	YAL063C	204-205	68-69	-/X	-/C	SK1(hom)
chrI	27765	A	ACT	frameshift_variant	HIGH	FLO9	YAL063C	203-204	68	T/TX	act/acAGt	SK1(het)
chrI	27766	G	C	missense_variant	MODERATE	FLO9	YAL063C	203	68	T/S	aCt/aGt	SK1(het)
chrI	27768	T	G	missense_variant	MODERATE	FLO9	YAL063C	201	67	K/N	aaA/aaC	SK1(het)
chrI	27769	TTTGA	T	frameshift_variant	HIGH	FLO9	YAL063C	196-199	66-67	SK/X	TCAAaa/aa	SK1(het)
chrI	27781	C	T	missense_variant	MODERATE	FLO9	YAL063C	188	63	G/E	gGa/gAa	SK1(hom)
chrI	27782	C	G	missense_variant	MODERATE	FLO9	YAL063C	187	63	G/R	Gga/Cga	SK1(hom)
chrI	27783	A	G	synonymous_variant	LOW	FLO9	YAL063C	186	62	Y	taT/taC	SK1(hom)
chrI	27804	C	A	synonymous_variant	LOW	FLO9	YAL063C	165	55	S	tcG/tcT	SK1(het)
chrI	27810	T	C	synonymous_variant	LOW	FLO9	YAL063C	159	53	T	acA/acG	SK1(het)
chrI	27816	G	A	synonymous_variant	LOW	FLO9	YAL063C	153	51	S	tcC/tcT	SK1(het)
chrI	27822	T	C	synonymous_variant	LOW	FLO9	YAL063C	147	49	R	agA/agG	SK1(het)
chrI	27823	C	A	missense_variant	MODERATE	FLO9	YAL063C	146	49	R/I	aGa/aTa	SK1(het)
chrI	27824	T	C	missense_variant	MODERATE	FLO9	YAL063C	145	49	R/G	Aga/Gga	SK1(het)
chrI	27825	C	T	synonymous_variant	LOW	FLO9	YAL063C	144	48	L	ttG/ttA	SK1(het)
chrI	27914	T	C	missense_variant	MODERATE	FLO9	YAL063C	55	19	T/A	Act/Gct	SK1(hom)
chrI	27948	A	G	synonymous_variant	LOW	FLO9	YAL063C	21	7	C	tgT/tgC	SK1(hom)
chrI	31635	T	C	synonymous_variant	LOW	GDH3	YAL062W	69	23	I	atT/atC	SK1(hom)
chrI	31755	C	T	synonymous_variant	LOW	GDH3	YAL062W	189	63	Y	taC/taT	SK1(hom)
chrI	31821	C	T	synonymous_variant	LOW	GDH3	YAL062W	255	85	N	aaC/aaT	SK1(hom)
chrI	31848	T	C	synonymous_variant	LOW	GDH3	YAL062W	282	94	F	ttT/ttC	SK1(hom)
chrI	31975	C	T	synonymous_variant	LOW	GDH3	YAL062W	409	137	L	Ctg/Ttg	SK1(hom)
chrI	31989	T	C	synonymous_variant	LOW	GDH3	YAL062W	423	141	I	atT/atC	SK1(hom)
chrI	32145	C	T	synonymous_variant	LOW	GDH3	YAL062W	579	193	A	gcC/gcT	SK1(hom)
chrI	32158	T	C	synonymous_variant	LOW	GDH3	YAL062W	592	198	L	Tta/Cta	SK1(hom)
chrI	32271	G	A	synonymous_variant	LOW	GDH3	YAL062W	705	235	L	ttG/ttA	SK1(hom)
chrI	32511	C	T	synonymous_variant	LOW	GDH3	YAL062W	945	315	A	gcC/gcT	SK1(hom)
chrI	32652	A	C	synonymous_variant	LOW	GDH3	YAL062W	1086	362	A	gcA/gcC	SK1(hom)
chrI	32883	C	T	synonymous_variant	LOW	GDH3	YAL062W	1317	439	N	aaC/aaT	SK1(hom)
chrI	33548	A	C	missense_variant	MODERATE	BDH2	YAL061W	101	34	E/A	gAa/gCa	SK1(hom)
chrI	33612	A	G	synonymous_variant	LOW	BDH2	YAL061W	165	55	E	gaA/gaG	SK1(hom)
chrI	33700	G	A	missense_variant	MODERATE	BDH2	YAL061W	253	85	G/S	Ggt/Agt	SK1(hom)
chrI	33789	C	G	missense_variant	MODERATE	BDH2	YAL061W	342	114	N/K	aaC/aaG	SK1(hom)
chrI	33892	C	G	missense_variant	MODERATE	BDH2	YAL061W	445	149	R/G	Cgt/Ggt	SK1(hom)
chrI	33996	A	G	synonymous_variant	LOW	BDH2	YAL061W	549	183	R	agA/agG	SK1(hom)
chrI	34170	T	A	synonymous_variant	LOW	BDH2	YAL061W	723	241	T	acT/acA	SK1(hom)
chrI	34308	C	T	synonymous_variant	LOW	BDH2	YAL061W	861	287	T	acC/acT	SK1(hom)
chrI	34423	G	A	missense_variant	MODERATE	BDH2	YAL061W	976	326	A/T	Gca/Aca	SK1(hom)
chrI	34497	C	T	synonymous_variant	LOW	BDH2	YAL061W	1050	350	N	aaC/aaT	SK1(hom)
chrI	34515	T	C	synonymous_variant	LOW	BDH2	YAL061W	1068	356	D	gaT/gaC	SK1(hom)
chrI	34554	A	G	synonymous_variant	LOW	BDH2	YAL061W	1107	369	T	acA/acG	SK1(hom)
chrI	35466	G	A	synonymous_variant	LOW	BDH1	YAL060W	312	104	A	gcG/gcA	SK1(hom)
chrI	35508	A	G	synonymous_variant	LOW	BDH1	YAL060W	354	118	K	aaA/aaG	SK1(hom)
chrI	35514	T	C	synonymous_variant	LOW	BDH1	YAL060W	360	120	C	tgT/tgC	SK1(hom)
chrI	35565	A	G	synonymous_variant	LOW	BDH1	YAL060W	411	137	V	gtA/gtG	SK1(hom)
chrI	35568	A	G	synonymous_variant	LOW	BDH1	YAL060W	414	138	G	ggA/ggG	SK1(hom)
chrI	35631	G	C	synonymous_variant	LOW	BDH1	YAL060W	477	159	P	ccG/ccC	SK1(hom)
chrI	35668	G	A	missense_variant	MODERATE	BDH1	YAL060W	514	172	V/I	Gtt/Att	SK1(hom)
chrI	35736	G	A	synonymous_variant	LOW	BDH1	YAL060W	582	194	L	ttG/ttA	SK1(hom)
chrI	35751	T	C	synonymous_variant	LOW	BDH1	YAL060W	597	199	G	ggT/ggC	SK1(hom)
chrI	35796	T	C	synonymous_variant	LOW	BDH1	YAL060W	642	214	A	gcT/gcC	SK1(hom)
chrI	35818	A	G	missense_variant	MODERATE	BDH1	YAL060W	664	222	I/V	Att/Gtt	SK1(hom)
chrI	35970	T	C	synonymous_variant	LOW	BDH1	YAL060W	816	272	V	gtT/gtC	SK1(hom)
chrI	36005	A	G	missense_variant	MODERATE	BDH1	YAL060W	851	284	K/R	aAg/aGg	SK1(hom)
chrI	36048	C	G	synonymous_variant	LOW	BDH1	YAL060W	894	298	V	gtC/gtG	SK1(hom)
chrI	36123	C	T	synonymous_variant	LOW	BDH1	YAL060W	969	323	F	ttC/ttT	SK1(hom)
chrI	36160	G	A	missense_variant	MODERATE	BDH1	YAL060W	1006	336	A/T	Gcc/Acc	SK1(hom)
chrI	36524	C	T	stop_gained	HIGH	ECM1	YAL059W	16	6	R/*	Cga/Tga	SK1(hom)
chrI	36547	G	A	synonymous_variant	LOW	.	YAL059C-A	372	124	V	gtC/gtT	SK1(hom)
chrI	36552	T	C	missense_variant	MODERATE	.	YAL059C-A	367	123	I/V	Ata/Gta	SK1(hom)
chrI	36898	C	T	missense_variant	MODERATE	.	YAL059C-A	21	7	M/I	atG/atA	SK1(hom)
chrI	37019	A	G	missense_variant	MODERATE	ECM1	YAL059W	511	171	S/G	Agt/Ggt	SK1(hom)
chrI	37521	A	G	missense_variant	MODERATE	CNE1	YAL058W	58	20	T/A	Act/Gct	SK1(hom)
chrI	37553	A	G	synonymous_variant	LOW	CNE1	YAL058W	90	30	E	gaA/gaG	SK1(hom)
chrI	37595	G	A	synonymous_variant	LOW	CNE1	YAL058W	132	44	K	aaG/aaA	SK1(hom)
chrI	37682	T	C	synonymous_variant	LOW	CNE1	YAL058W	219	73	G	ggT/ggC	SK1(hom)
chrI	37922	G	A	synonymous_variant	LOW	CNE1	YAL058W	459	153	E	gaG/gaA	SK1(hom)
chrI	37976	C	A	synonymous_variant	LOW	CNE1	YAL058W	513	171	A	gcC/gcA	SK1(hom)
chrI	38120	A	T	synonymous_variant	LOW	CNE1	YAL058W	657	219	I	atA/atT	SK1(hom)
chrI	38361	C	T	missense_variant	MODERATE	CNE1	YAL058W	898	300	P/S	Ccc/Tcc	SK1(hom)
chrI	38490	C	G	missense_variant	MODERATE	CNE1	YAL058W	1027	343	P/A	Cca/Gca	SK1(hom)
chrI	38504	T	G	missense_variant	MODERATE	CNE1	YAL058W	1041	347	N/K	aaT/aaG	SK1(hom)
chrI	38508	G	T	missense_variant	MODERATE	CNE1	YAL058W	1045	349	A/S	Gcc/Tcc	SK1(hom)
chrI	38524	C	A	missense_variant	MODERATE	CNE1	YAL058W	1061	354	P/Q	cCa/cAa	SK1(hom)
chrI	38533	T	C	missense_variant	MODERATE	CNE1	YAL058W	1070	357	L/P	cTc/cCc	SK1(hom)
chrI	38657	G	A	synonymous_variant	LOW	CNE1	YAL058W	1194	398	E	gaG/gaA	SK1(hom)
chrI	38689	G	C	missense_variant	MODERATE	CNE1	YAL058W	1226	409	S/T	aGc/aCc	SK1(hom)
chrI	38888	A	C	missense_variant	MODERATE	.	YAL056C-A	159	53	N/K	aaT/aaG	SK1(hom)
chrI	38980	G	A	missense_variant	MODERATE	.	YAL056C-A	67	23	L/F	Ctt/Ttt	SK1(hom)
chrI	39009	T	C	missense_variant	MODERATE	.	YAL056C-A	38	13	Q/R	cAa/cGa	SK1(hom)
chrI	39907	G	A	missense_variant	MODERATE	GPB2	YAL056W	649	217	D/N	Gat/Aat	SK1(hom)
chrI	40237	C	T	synonymous_variant	LOW	GPB2	YAL056W	979	327	L	Cta/Tta	SK1(hom)
chrI	40380	G	A	synonymous_variant	LOW	GPB2	YAL056W	1122	374	T	acG/acA	SK1(hom)
chrI	40679	T	C	missense_variant	MODERATE	GPB2	YAL056W	1421	474	M/T	aTg/aCg	SK1(hom)
chrI	40860	A	G	synonymous_variant	LOW	GPB2	YAL056W	1602	534	K	aaA/aaG	SK1(hom)
chrI	40866	T	C	synonymous_variant	LOW	GPB2	YAL056W	1608	536	G	ggT/ggC	SK1(hom)
chrI	40914	C	G	missense_variant	MODERATE	GPB2	YAL056W	1656	552	S/R	agC/agG	SK1(hom)
chrI	41278	G	A	missense_variant	MODERATE	GPB2	YAL056W	2020	674	A/T	Gcg/Acg	SK1(hom)
chrI	41475	G	T	synonymous_variant	LOW	GPB2	YAL056W	2217	739	V	gtG/gtT	BY4742
chrI	41481	A	G	synonymous_variant	LOW	GPB2	YAL056W	2223	741	V	gtA/gtG	SK1(hom)
chrI	41587	C	T	missense_variant	MODERATE	GPB2	YAL056W	2329	777	P/S	Cct/Tct	SK1(hom)
chrI	41736	T	C	synonymous_variant	LOW	GPB2	YAL056W	2478	826	D	gaT/gaC	SK1(hom)
chrI	41739	A	G	synonymous_variant	LOW	GPB2	YAL056W	2481	827	T	acA/acG	SK1(hom)
chrI	41752	G	A	missense_variant	MODERATE	GPB2	YAL056W	2494	832	V/I	Gta/Ata	SK1(hom)
chrI	41802	G	A	synonymous_variant	LOW	GPB2	YAL056W	2544	848	L	ttG/ttA	SK1(hom)
chrI	41883	C	T	synonymous_variant	LOW	GPB2	YAL056W	2625	875	S	agC/agT	SK1(hom)
chrI	42257	G	A	synonymous_variant	LOW	PEX22	YAL055W	81	27	T	acG/acA	SK1(hom)
chrI	42484	G	A	missense_variant	MODERATE	PEX22	YAL055W	308	103	G/E	gGg/gAg	SK1(hom)
chrI	42527	T	C	synonymous_variant	LOW	PEX22	YAL055W	351	117	Y	taT/taC	SK1(hom)
chrI	42554	A	T	synonymous_variant	LOW	PEX22	YAL055W	378	126	S	tcA/tcT	SK1(hom)
chrI	42562	G	A	missense_variant	MODERATE	PEX22	YAL055W	386	129	R/K	aGa/aAa	SK1(hom)
chrI	42590	G	A	synonymous_variant	LOW	PEX22	YAL055W	414	138	L	ttG/ttA	SK1(hom)
chrI	42629	A	G	synonymous_variant	LOW	PEX22	YAL055W	453	151	A	gcA/gcG	SK1(hom)
chrI	42635	C	T	synonymous_variant	LOW	PEX22	YAL055W	459	153	V	gtC/gtT	SK1(hom)
chrI	42684	G	A	missense_variant	MODERATE	PEX22	YAL055W	508	170	V/I	Gta/Ata	SK1(hom)
chrI	43004	G	A	synonymous_variant	LOW	ACS1	YAL054C	2019	673	S	tcC/tcT	SK1(hom)
chrI	43137	C	T	missense_variant	MODERATE	ACS1	YAL054C	1886	629	S/N	aGt/aAt	SK1(hom)
chrI	43478	G	A	synonymous_variant	LOW	ACS1	YAL054C	1545	515	N	aaC/aaT	SK1(hom)
chrI	43565	A	G	synonymous_variant	LOW	ACS1	YAL054C	1458	486	V	gtT/gtC	SK1(hom)
chrI	43691	C	T	synonymous_variant	LOW	ACS1	YAL054C	1332	444	E	gaG/gaA	SK1(hom)
chrI	43784	C	G	synonymous_variant	LOW	ACS1	YAL054C	1239	413	A	gcG/gcC	SK1(hom)
chrI	44150	C	T	synonymous_variant	LOW	ACS1	YAL054C	873	291	L	ttG/ttA	SK1(hom)
chrI	44384	A	G	synonymous_variant	LOW	ACS1	YAL054C	639	213	G	ggT/ggC	SK1(hom)
chrI	44588	A	G	synonymous_variant	LOW	ACS1	YAL054C	435	145	T	acT/acC	SK1(hom)
chrI	44675	G	A	synonymous_variant	LOW	ACS1	YAL054C	348	116	G	ggC/ggT	SK1(hom)
chrI	44686	G	A	missense_variant	MODERATE	ACS1	YAL054C	337	113	P/S	Cct/Tct	SK1(hom)
chrI	44891	A	G	synonymous_variant	LOW	ACS1	YAL054C	132	44	T	acT/acC	SK1(hom)
chrI	44935	C	A	missense_variant	MODERATE	ACS1	YAL054C	88	30	A/S	Gcc/Tcc	SK1(hom)
chrI	46030	G	A	synonymous_variant	LOW	FLC2	YAL053W	132	44	L	ttG/ttA	SK1(hom)
chrI	46375	A	T	missense_variant	MODERATE	FLC2	YAL053W	477	159	E/D	gaA/gaT	SK1(hom)
chrI	46723	A	G	synonymous_variant	LOW	FLC2	YAL053W	825	275	S	tcA/tcG	SK1(hom)
chrI	46837	G	A	synonymous_variant	LOW	FLC2	YAL053W	939	313	L	ctG/ctA	SK1(hom)
chrI	46846	T	C	synonymous_variant	LOW	FLC2	YAL053W	948	316	T	acT/acC	SK1(hom)
chrI	46894	A	G	synonymous_variant	LOW	FLC2	YAL053W	996	332	R	agA/agG	SK1(hom)
chrI	46912	T	G	synonymous_variant	LOW	FLC2	YAL053W	1014	338	A	gcT/gcG	SK1(hom)
chrI	46966	T	C	synonymous_variant	LOW	FLC2	YAL053W	1068	356	F	ttT/ttC	SK1(hom)
chrI	47044	A	C	synonymous_variant	LOW	FLC2	YAL053W	1146	382	I	atA/atC	SK1(hom)
chrI	47206	A	G	synonymous_variant	LOW	FLC2	YAL053W	1308	436	V	gtA/gtG	SK1(hom)
chrI	47518	A	G	synonymous_variant	LOW	FLC2	YAL053W	1620	540	P	ccA/ccG	SK1(hom)
chrI	47660	T	C	synonymous_variant	LOW	FLC2	YAL053W	1762	588	L	Ttg/Ctg	SK1(hom)
chrI	47690	T	C	synonymous_variant	LOW	FLC2	YAL053W	1792	598	L	Ttg/Ctg	SK1(hom)
chrI	47896	C	T	synonymous_variant	LOW	FLC2	YAL053W	1998	666	D	gaC/gaT	SK1(hom)
chrI	48115	G	C	synonymous_variant	LOW	FLC2	YAL053W	2217	739	A	gcG/gcC	SK1(hom)
chrI	48591	C	A	missense_variant	MODERATE	OAF1	YAL051W	28	10	P/T	Cca/Aca	SK1(hom)
chrI	48751	T	C	missense_variant	MODERATE	OAF1	YAL051W	188	63	L/S	tTg/tCg	SK1(hom)
chrI	48815	T	C	synonymous_variant	LOW	OAF1	YAL051W	252	84	G	ggT/ggC	SK1(hom)
chrI	48890	C	T	synonymous_variant	LOW	OAF1	YAL051W	327	109	D	gaC/gaT	SK1(hom)
chrI	49103	C	T	synonymous_variant	LOW	OAF1	YAL051W	540	180	T	acC/acT	SK1(hom)
chrI	49114	T	C	missense_variant	MODERATE	OAF1	YAL051W	551	184	I/T	aTt/aCt	SK1(hom)
chrI	49247	C	T	synonymous_variant	LOW	OAF1	YAL051W	684	228	F	ttC/ttT	SK1(hom)
chrI	49403	C	T	synonymous_variant	LOW	OAF1	YAL051W	840	280	F	ttC/ttT	SK1(hom)
chrI	49505	T	C	synonymous_variant	LOW	OAF1	YAL051W	942	314	D	gaT/gaC	SK1(hom)
chrI	49614	T	A	missense_variant	MODERATE	OAF1	YAL051W	1051	351	Y/N	Tat/Aat	SK1(hom)
chrI	49871	C	T	synonymous_variant	LOW	OAF1	YAL051W	1308	436	Y	taC/taT	SK1(hom)
chrI	50024	C	T	synonymous_variant	LOW	OAF1	YAL051W	1461	487	H	caC/caT	SK1(hom)
chrI	50204	A	G	synonymous_variant	LOW	OAF1	YAL051W	1641	547	K	aaA/aaG	SK1(hom)
chrI	50343	A	G	missense_variant	MODERATE	OAF1	YAL051W	1780	594	K/E	Aaa/Gaa	SK1(hom)
chrI	50354	C	T	synonymous_variant	LOW	OAF1	YAL051W	1791	597	F	ttC/ttT	SK1(hom)
chrI	50384	G	A	synonymous_variant	LOW	OAF1	YAL051W	1821	607	S	tcG/tcA	SK1(hom)
chrI	50432	T	C	synonymous_variant	LOW	OAF1	YAL051W	1869	623	H	caT/caC	SK1(hom)
chrI	50456	G	A	synonymous_variant	LOW	OAF1	YAL051W	1893	631	K	aaG/aaA	SK1(hom)
chrI	50498	A	G	synonymous_variant	LOW	OAF1	YAL051W	1935	645	L	ttA/ttG	SK1(hom)
chrI	50660	T	A	synonymous_variant	LOW	OAF1	YAL051W	2097	699	L	ctT/ctA	SK1(hom)
chrI	50663	C	T	synonymous_variant	LOW	OAF1	YAL051W	2100	700	I	atC/atT	SK1(hom)
chrI	50840	A	G	synonymous_variant	LOW	OAF1	YAL051W	2277	759	T	acA/acG	SK1(hom)
chrI	50945	G	A	synonymous_variant	LOW	OAF1	YAL051W	2382	794	E	gaG/gaA	SK1(hom)
chrI	51095	G	A	synonymous_variant	LOW	OAF1	YAL051W	2532	844	R	agG/agA	SK1(hom)
chrI	51287	T	C	synonymous_variant	LOW	OAF1	YAL051W	2724	908	R	cgT/cgC	SK1(hom)
chrI	51321	T	C	synonymous_variant	LOW	OAF1	YAL051W	2758	920	L	Ttg/Ctg	SK1(hom)
chrI	51371	A	C	synonymous_variant	LOW	OAF1	YAL051W	2808	936	G	ggA/ggC	SK1(hom)
chrI	51434	A	G	synonymous_variant	LOW	OAF1	YAL051W	2871	957	S	tcA/tcG	SK1(hom)
chrI	51522	C	T	missense_variant	MODERATE	OAF1	YAL051W	2959	987	P/S	Cca/Tca	SK1(hom)
chrI	51951	T	G	synonymous_variant	LOW	AIM2	YAL049C	645	215	A	gcA/gcC	SK1(hom)
chrI	52164	C	T	synonymous_variant	LOW	AIM2	YAL049C	432	144	G	ggG/ggA	SK1(hom)
chrI	52846	G	A	synonymous_variant	LOW	GEM1	YAL048C	1944	648	S	tcC/tcT	SK1(hom)
chrI	52849	A	G	synonymous_variant	LOW	GEM1	YAL048C	1941	647	C	tgT/tgC	SK1(hom)
chrI	52858	T	C	synonymous_variant	LOW	GEM1	YAL048C	1932	644	V	gtA/gtG	SK1(hom)
chrI	52939	C	T	synonymous_variant	LOW	GEM1	YAL048C	1851	617	P	ccG/ccA	SK1(hom)
chrI	52951	G	T	synonymous_variant	LOW	GEM1	YAL048C	1839	613	G	ggC/ggA	SK1(hom)
chrI	52984	A	G	synonymous_variant	LOW	GEM1	YAL048C	1806	602	F	ttT/ttC	SK1(hom)
chrI	52996	A	G	synonymous_variant	LOW	GEM1	YAL048C	1794	598	L	ctT/ctC	SK1(hom)
chrI	53146	T	G	synonymous_variant	LOW	GEM1	YAL048C	1644	548	T	acA/acC	SK1(hom)
chrI	53167	A	G	synonymous_variant	LOW	GEM1	YAL048C	1623	541	V	gtT/gtC	SK1(hom)
chrI	53266	C	T	synonymous_variant	LOW	GEM1	YAL048C	1524	508	Q	caG/caA	SK1(hom)
chrI	53542	C	T	synonymous_variant	LOW	GEM1	YAL048C	1248	416	Q	caG/caA	SK1(hom)
chrI	53836	A	G	synonymous_variant	LOW	GEM1	YAL048C	954	318	V	gtT/gtC	SK1(hom)
chrI	53843	C	T	missense_variant	MODERATE	GEM1	YAL048C	947	316	R/K	aGg/aAg	SK1(hom)
chrI	53851	G	A	synonymous_variant	LOW	GEM1	YAL048C	939	313	L	ctC/ctT	SK1(hom)
chrI	53935	A	T	synonymous_variant	LOW	GEM1	YAL048C	855	285	A	gcT/gcA	SK1(hom)
chrI	54175	A	G	synonymous_variant	LOW	GEM1	YAL048C	615	205	A	gcT/gcC	SK1(hom)
chrI	54198	G	A	synonymous_variant	LOW	GEM1	YAL048C	592	198	L	Cta/Tta	SK1(hom)
chrI	54244	A	G	synonymous_variant	LOW	GEM1	YAL048C	546	182	A	gcT/gcC	SK1(hom)
chrI	54319	T	C	synonymous_variant	LOW	GEM1	YAL048C	471	157	E	gaA/gaG	SK1(hom)
chrI	54478	G	A	synonymous_variant	LOW	GEM1	YAL048C	312	104	S	tcC/tcT	SK1(hom)
chrI	54481	T	C	synonymous_variant	LOW	GEM1	YAL048C	309	103	R	agA/agG	SK1(hom)
chrI	54508	A	G	synonymous_variant	LOW	GEM1	YAL048C	282	94	V	gtT/gtC	SK1(hom)
chrI	54661	G	T	synonymous_variant	LOW	.	YAL047W-A	78	26	G	ggG/ggT	SK1(hom)
chrI	54679	C	T	synonymous_variant	LOW	.	YAL047W-A	96	32	S	agC/agT	SK1(hom)
chrI	54742	A	C	synonymous_variant	LOW	.	YAL047W-A	159	53	P	ccA/ccC	SK1(hom)
chrI	54784	A	G	synonymous_variant	LOW	.	YAL047W-A	201	67	L	ttA/ttG	SK1(hom)
chrI	54806	T	C	synonymous_variant	LOW	.	YAL047W-A	223	75	L	Tta/Cta	SK1(hom)
chrI	55145	C	T	synonymous_variant	LOW	SPC72	YAL047C	1713	571	L	ctG/ctA	SK1(hom)
chrI	55171	A	G	synonymous_variant	LOW	SPC72	YAL047C	1687	563	L	Tta/Cta	SK1(hom)
chrI	55213	A	C	missense_variant	MODERATE	SPC72	YAL047C	1645	549	S/A	Tcc/Gcc	SK1(hom)
chrI	55256	A	G	synonymous_variant	LOW	SPC72	YAL047C	1602	534	T	acT/acC	SK1(hom)
chrI	55327	C	A	missense_variant	MODERATE	SPC72	YAL047C	1531	511	V/L	Gta/Tta	SK1(hom)
chrI	55508	T	C	synonymous_variant	LOW	SPC72	YAL047C	1350	450	L	ttA/ttG	SK1(hom)
chrI	55525	A	G	synonymous_variant	LOW	SPC72	YAL047C	1333	445	L	Ttg/Ctg	SK1(hom)
chrI	55688	T	C	synonymous_variant	LOW	SPC72	YAL047C	1170	390	E	gaA/gaG	SK1(hom)
chrI	55793	T	C	synonymous_variant	LOW	SPC72	YAL047C	1065	355	Q	caA/caG	SK1(hom)
chrI	55914	C	T	missense_variant	MODERATE	SPC72	YAL047C	944	315	R/K	aGa/aAa	SK1(hom)
chrI	56007	A	G	missense_variant	MODERATE	SPC72	YAL047C	851	284	V/A	gTc/gCc	SK1(hom)
chrI	56107	T	C	missense_variant	MODERATE	SPC72	YAL047C	751	251	T/A	Act/Gct	SK1(hom)
chrI	56129	T	C	synonymous_variant	LOW	SPC72	YAL047C	729	243	S	tcA/tcG	SK1(hom)
chrI	56144	T	G	missense_variant	MODERATE	SPC72	YAL047C	714	238	L/F	ttA/ttC	SK1(hom)
chrI	56195	A	G	synonymous_variant	LOW	SPC72	YAL047C	663	221	D	gaT/gaC	SK1(hom)
chrI	56399	G	A	synonymous_variant	LOW	SPC72	YAL047C	459	153	H	caC/caT	SK1(hom)
chrI	56786	G	A	synonymous_variant	LOW	SPC72	YAL047C	72	24	S	agC/agT	SK1(hom)
chrI	57739	C	T	missense_variant	MODERATE	.	YAL045C	58	20	A/T	Gcg/Acg	SK1(hom)
chrI	59349	A	C	missense_variant	MODERATE	PTA1	YAL043C	1704	568	I/M	atT/atG	SK1(hom)
chrI	59659	C	G	missense_variant	MODERATE	PTA1	YAL043C	1394	465	S/T	aGc/aCc	SK1(hom)
chrI	60198	C	T	synonymous_variant	LOW	PTA1	YAL043C	855	285	R	agG/agA	SK1(hom)
chrI	60267	G	C	synonymous_variant	LOW	PTA1	YAL043C	786	262	V	gtC/gtG	SK1(hom)
chrI	60417	C	T	synonymous_variant	LOW	PTA1	YAL043C	636	212	R	agG/agA	SK1(hom)
chrI	60445	T	C	missense_variant	MODERATE	PTA1	YAL043C	608	203	K/R	aAa/aGa	SK1(hom)
chrI	60774	T	C	synonymous_variant	LOW	PTA1	YAL043C	279	93	L	ctA/ctG	SK1(hom)
chrI	60915	C	T	synonymous_variant	LOW	PTA1	YAL043C	138	46	L	ttG/ttA	SK1(hom)
chrI	61414	C	T	missense_variant	MODERATE	.	YAL042C-A	195	65	M/I	atG/atA	SK1(hom)
chrI	61451	G	A	missense_variant	MODERATE	.	YAL042C-A	158	53	P/L	cCc/cTc	SK1(hom)
chrI	61708	G	T	synonymous_variant	LOW	ERV46	YAL042W	393	131	A	gcG/gcT	SK1(hom)
chrI	61999	C	G	synonymous_variant	LOW	ERV46	YAL042W	684	228	P	ccC/ccG	SK1(hom)
chrI	62308	T	C	synonymous_variant	LOW	ERV46	YAL042W	993	331	H	caT/caC	SK1(hom)
chrI	62361	T	C	missense_variant	MODERATE	ERV46	YAL042W	1046	349	V/A	gTt/gCt	SK1(hom)
chrI	62990	C	T	missense_variant	MODERATE	CDC24	YAL041W	151	51	R/W	Cgg/Tgg	SK1(hom)
chrI	63992	C	T	missense_variant	MODERATE	CDC24	YAL041W	1153	385	H/Y	Cac/Tac	SK1(hom)
chrI	64499	C	T	missense_variant	MODERATE	CDC24	YAL041W	1660	554	P/S	Cct/Tct	SK1(hom)
chrI	65365	G	A	synonymous_variant	LOW	CDC24	YAL041W	2526	842	A	gcG/gcA	SK1(hom)
chrI	65871	G	A	synonymous_variant	LOW	CLN3	YAL040C	1650	550	H	caC/caT	SK1(hom)
chrI	65892	A	C	synonymous_variant	LOW	CLN3	YAL040C	1629	543	V	gtT/gtG	SK1(hom)
chrI	65910	T	C	synonymous_variant	LOW	CLN3	YAL040C	1611	537	S	tcA/tcG	SK1(hom)
chrI	65991	G	A	synonymous_variant	LOW	CLN3	YAL040C	1530	510	I	atC/atT	SK1(hom)
chrI	66003	T	C	synonymous_variant	LOW	CLN3	YAL040C	1518	506	Q	caA/caG	SK1(hom)
chrI	66032	A	G	missense_variant	MODERATE	CLN3	YAL040C	1489	497	S/P	Tct/Cct	SK1(hom)
chrI	66033	A	G	synonymous_variant	LOW	CLN3	YAL040C	1488	496	N	aaT/aaC	SK1(hom)
chrI	66148	G	A	missense_variant	MODERATE	CLN3	YAL040C	1373	458	S/L	tCa/tTa	SK1(hom)
chrI	66178	A	G	missense_variant	MODERATE	CLN3	YAL040C	1343	448	I/T	aTt/aCt	SK1(hom)
chrI	66696	G	A	synonymous_variant	LOW	CLN3	YAL040C	825	275	A	gcC/gcT	SK1(hom)
chrI	67476	C	G	missense_variant	MODERATE	CLN3	YAL040C	45	15	R/S	agG/agC	SK1(hom)
chrI	68725	G	C	synonymous_variant	LOW	CYC3	YAL039C	801	267	S	tcC/tcG	SK1(hom)
chrI	68739	A	G	missense_variant	MODERATE	CYC3	YAL039C	787	263	S/P	Tcc/Ccc	SK1(hom)
chrI	68869	A	G	synonymous_variant	LOW	CYC3	YAL039C	657	219	D	gaT/gaC	SK1(hom)
chrI	68959	T	C	synonymous_variant	LOW	CYC3	YAL039C	567	189	P	ccA/ccG	SK1(hom)
chrI	69112	T	C	synonymous_variant	LOW	CYC3	YAL039C	414	138	E	gaA/gaG	SK1(hom)
chrI	69280	G	A	synonymous_variant	LOW	CYC3	YAL039C	246	82	I	atC/atT	SK1(hom)
chrI	69403	C	T	synonymous_variant	LOW	CYC3	YAL039C	123	41	E	gaG/gaA	SK1(hom)
chrI	72952	T	C	missense_variant	MODERATE	.	YAL037C-B	349	117	S/G	Agc/Ggc	SK1(hom)
chrI	73490	T	C	missense_variant	MODERATE	.	YAL037C-A	29	10	H/R	cAc/cGc	SK1(hom)
chrI	74190	G	C	synonymous_variant	LOW	.	YAL037W	171	57	S	tcG/tcC	SK1(hom)
chrI	74538	T	C	synonymous_variant	LOW	.	YAL037W	519	173	D	gaT/gaC	SK1(hom)
chrI	74645	G	A	missense_variant	MODERATE	.	YAL037W	626	209	S/N	aGt/aAt	SK1(hom)
chrI	74786	G	A	missense_variant	MODERATE	.	YAL037W	767	256	R/K	aGa/aAa	SK1(hom)
chrI	75073	G	A	synonymous_variant	LOW	RBG1	YAL036C	1080	360	D	gaC/gaT	SK1(hom)
chrI	75211	T	C	synonymous_variant	LOW	RBG1	YAL036C	942	314	R	agA/agG	SK1(hom)
chrI	75277	A	G	synonymous_variant	LOW	RBG1	YAL036C	876	292	N	aaT/aaC	SK1(hom)
chrI	75307	C	T	synonymous_variant	LOW	RBG1	YAL036C	846	282	E	gaG/gaA	SK1(hom)
chrI	75520	G	A	synonymous_variant	LOW	RBG1	YAL036C	633	211	S	agC/agT	SK1(hom)
chrI	76496	A	G	missense_variant	MODERATE	FUN12	YAL035W	70	24	N/D	Aac/Gac	SK1(hom)
chrI	76497	A	G	missense_variant	MODERATE	FUN12	YAL035W	71	24	N/S	aAc/aGc	SK1(hom)
chrI	77115	G	T	missense_variant	MODERATE	FUN12	YAL035W	689	230	R/L	cGa/cTa	SK1(hom)
chrI	77152	A	G	synonymous_variant	LOW	FUN12	YAL035W	726	242	K	aaA/aaG	SK1(hom)
chrI	77433	G	A	missense_variant	MODERATE	FUN12	YAL035W	1007	336	G/E	gGa/gAa	SK1(hom)
chrI	77494	CGAA	C	inframe_deletion	MODERATE	FUN12	YAL035W	1069-1071	357	E/-	GAA/-	SK1(hom)
chrI	77528	GA	G	frameshift_variant	HIGH	FUN12	YAL035W	1103	368	E/X	gAa/ga	SK1(hom)
chrI	77531	GAA	G	frameshift_variant	HIGH	FUN12	YAL035W	1106-1107	369	E/X	gAA/g	SK1(hom)
chrI	77554	T	G	missense_variant	MODERATE	FUN12	YAL035W	1128	376	H/Q	caT/caG	SK1(hom)
chrI	77737	C	T	synonymous_variant	LOW	FUN12	YAL035W	1311	437	G	ggC/ggT	SK1(hom)
chrI	78187	T	C	synonymous_variant	LOW	FUN12	YAL035W	1761	587	N	aaT/aaC	SK1(hom)
chrI	78346	A	G	synonymous_variant	LOW	FUN12	YAL035W	1920	640	V	gtA/gtG	SK1(hom)
chrI	78392	T	C	synonymous_variant	LOW	FUN12	YAL035W	1966	656	L	Ttg/Ctg	SK1(hom)
chrI	78461	C	T	synonymous_variant	LOW	FUN12	YAL035W	2035	679	L	Cta/Tta	SK1(hom)
chrI	78560	T	C	synonymous_variant	LOW	FUN12	YAL035W	2134	712	L	Tta/Cta	SK1(hom)
chrI	78700	A	G	synonymous_variant	LOW	FUN12	YAL035W	2274	758	Q	caA/caG	SK1(hom)
chrI	78802	T	G	synonymous_variant	LOW	FUN12	YAL035W	2376	792	V	gtT/gtG	SK1(hom)
chrI	78910	T	C	synonymous_variant	LOW	FUN12	YAL035W	2484	828	I	atT/atC	SK1(hom)
chrI	78929	G	A	missense_variant	MODERATE	FUN12	YAL035W	2503	835	V/I	Gtc/Atc	SK1(hom)
chrI	78970	A	G	synonymous_variant	LOW	FUN12	YAL035W	2544	848	E	gaA/gaG	SK1(hom)
chrI	78973	G	A	synonymous_variant	LOW	FUN12	YAL035W	2547	849	K	aaG/aaA	SK1(hom)
chrI	79012	T	C	synonymous_variant	LOW	FUN12	YAL035W	2586	862	A	gcT/gcC	SK1(hom)
chrI	79085	C	T	synonymous_variant	LOW	FUN12	YAL035W	2659	887	L	Ctg/Ttg	SK1(hom)
chrI	79567	A	ATT	frameshift_variant	HIGH	.	YAL034C-B	275-276	92	S/RX	agt/agAAt	SK1(hom)
chrI	79586	CT	C	frameshift_variant	HIGH	.	YAL034C-B	256	86	R/X	Aga/ga	SK1(hom)
chrI	79659	A	T	missense_variant	MODERATE	.	YAL034C-B	184	62	C/S	Tgc/Agc	SK1(hom)
chrI	79680	T	G	missense_variant	MODERATE	.	YAL034C-B	163	55	I/L	Att/Ctt	SK1(hom)
chrI	79846	A	G	synonymous_variant	LOW	MTW1	YAL034W-A	129	43	E	gaA/gaG	SK1(hom)
chrI	79924	A	G	synonymous_variant	LOW	MTW1	YAL034W-A	207	69	E	gaA/gaG	SK1(hom)
chrI	80050	T	C	synonymous_variant	LOW	MTW1	YAL034W-A	333	111	D	gaT/gaC	SK1(hom)
chrI	80077	G	A	synonymous_variant	LOW	MTW1	YAL034W-A	360	120	L	ttG/ttA	SK1(hom)
chrI	80554	G	A	synonymous_variant	LOW	MTW1	YAL034W-A	837	279	E	gaG/gaA	SK1(hom)
chrI	80715	A	T	missense_variant	MODERATE	FUN19	YAL034C	1237	413	L/I	Tta/Ata	SK1(hom)
chrI	80748	C	G	missense_variant	MODERATE	FUN19	YAL034C	1204	402	G/R	Ggc/Cgc	SK1(hom)
chrI	80946	G	A	synonymous_variant	LOW	FUN19	YAL034C	1006	336	L	Cta/Tta	SK1(hom)
chrI	81253	T	C	synonymous_variant	LOW	FUN19	YAL034C	699	233	G	ggA/ggG	SK1(hom)
chrI	81306	T	C	missense_variant	MODERATE	FUN19	YAL034C	646	216	R/G	Aga/Gga	SK1(hom)
chrI	81604	T	C	synonymous_variant	LOW	FUN19	YAL034C	348	116	S	tcA/tcG	SK1(hom)
chrI	81691	A	G	synonymous_variant	LOW	FUN19	YAL034C	261	87	V	gtT/gtC	SK1(hom)
chrI	81731	T	C	missense_variant	MODERATE	FUN19	YAL034C	221	74	N/S	aAt/aGt	SK1(hom)
chrI	81841	A	G	synonymous_variant	LOW	FUN19	YAL034C	111	37	S	agT/agC	SK1(hom)
chrI	83613	T	C	missense_variant	MODERATE	PRP45	YAL032C	862	288	I/V	Ata/Gta	SK1(hom)
chrI	84046	G	A	synonymous_variant	LOW	PRP45	YAL032C	429	143	V	gtC/gtT	SK1(hom)
chrI	84701	C	CT	frameshift_variant	HIGH	.	YAL031W-A	33-34	11-12	-/X	-/T	SK1(hom)
chrI	84858	C	A	missense_variant	MODERATE	GIP4	YAL031C	2174	725	W/L	tGg/tTg	SK1(hom)
chrI	85480	C	T	missense_variant	MODERATE	GIP4	YAL031C	1552	518	V/M	Gtg/Atg	SK1(hom)
chrI	85751	C	T	synonymous_variant	LOW	GIP4	YAL031C	1281	427	L	ttG/ttA	SK1(hom)
chrI	87548	A	G	synonymous_variant	LOW	SNC1	YAL030W	150	50	V	gtA/gtG	SK1(hom)
chrI	87602	G	A	synonymous_variant	LOW	SNC1	YAL030W	204	68	A	gcG/gcA	SK1(hom)
chrI	87608	A	T	synonymous_variant	LOW	SNC1	YAL030W	210	70	S	tcA/tcT	SK1(hom)
chrI	87859	T	G	missense_variant	MODERATE	MYO4	YAL029C	4412	1471	K/T	aAa/aCa	SK1(hom)
chrI	87911	T	C	missense_variant	MODERATE	MYO4	YAL029C	4360	1454	S/G	Agc/Ggc	SK1(hom)
chrI	88008	A	G	synonymous_variant	LOW	MYO4	YAL029C	4263	1421	N	aaT/aaC	SK1(hom)
chrI	90330	G	T	synonymous_variant	LOW	MYO4	YAL029C	1941	647	L	ctC/ctA	SK1(hom)
chrI	90387	G	A	synonymous_variant	LOW	MYO4	YAL029C	1884	628	I	atC/atT	SK1(hom)
chrI	90516	G	A	synonymous_variant	LOW	MYO4	YAL029C	1755	585	S	agC/agT	SK1(hom)
chrI	90665	C	T	missense_variant	MODERATE	MYO4	YAL029C	1606	536	A/T	Gcc/Acc	SK1(hom)
chrI	90924	A	G	synonymous_variant	LOW	MYO4	YAL029C	1347	449	D	gaT/gaC	SK1(hom)
chrI	91044	A	T	synonymous_variant	LOW	MYO4	YAL029C	1227	409	S	tcT/tcA	SK1(hom)
chrI	91629	A	G	synonymous_variant	LOW	MYO4	YAL029C	642	214	F	ttT/ttC	SK1(hom)
chrI	93563	G	A	missense_variant	MODERATE	FRT2	YAL028W	664	222	A/T	Gca/Aca	SK1(hom)
chrI	94472	G	A	missense_variant	MODERATE	FRT2	YAL028W	1573	525	V/I	Gta/Ata	SK1(hom)
chrI	94767	C	G	missense_variant	MODERATE	SAW1	YAL027W	81	27	I/M	atC/atG	SK1(hom)
chrI	94863	A	G	synonymous_variant	LOW	SAW1	YAL027W	177	59	P	ccA/ccG	SK1(hom)
chrI	94915	A	G	missense_variant	MODERATE	SAW1	YAL027W	229	77	I/V	Atc/Gtc	SK1(hom)
chrI	95018	T	C	missense_variant	MODERATE	SAW1	YAL027W	332	111	I/T	aTc/aCc	SK1(hom)
chrI	95043	A	T	synonymous_variant	LOW	SAW1	YAL027W	357	119	A	gcA/gcT	SK1(hom)
chrI	95055	G	A	synonymous_variant	LOW	SAW1	YAL027W	369	123	T	acG/acA	SK1(hom)
chrI	95073	T	A	synonymous_variant	LOW	SAW1	YAL027W	387	129	S	tcT/tcA	SK1(hom)
chrI	95116	T	C	synonymous_variant	LOW	SAW1	YAL027W	430	144	L	Ttg/Ctg	SK1(hom)
chrI	95139	G	A	synonymous_variant	LOW	SAW1	YAL027W	453	151	E	gaG/gaA	SK1(hom)
chrI	95169	G	A	synonymous_variant	LOW	SAW1	YAL027W	483	161	K	aaG/aaA	SK1(hom)
chrI	95190	T	C	synonymous_variant	LOW	SAW1	YAL027W	504	168	Y	taT/taC	SK1(hom)
chrI	95238	A	T	synonymous_variant	LOW	SAW1	YAL027W	552	184	G	ggA/ggT	SK1(hom)
chrI	95327	C	T	missense_variant	MODERATE	SAW1	YAL027W	641	214	T/I	aCa/aTa	SK1(hom)
chrI	95373	G	A	synonymous_variant	LOW	SAW1	YAL027W	687	229	K	aaG/aaA	SK1(hom)
chrI	95376	T	C	synonymous_variant	LOW	SAW1	YAL027W	690	230	P	ccT/ccC	SK1(hom)
chrI	95388	A	G	stop_lost	HIGH	.	YAL026C-A	436	146	*/Q	Taa/Caa	SK1(hom)
chrI	95391	T	C	missense_variant	MODERATE	.	YAL026C-A	433	145	T/A	Acc/Gcc	SK1(hom)
chrI	95412	G	C	missense_variant	MODERATE	.	YAL026C-A	412	138	H/D	Cac/Gac	SK1(hom)
chrI	95448	G	A	synonymous_variant	LOW	.	YAL026C-A	376	126	L	Ctg/Ttg	SK1(hom)
chrI	95552	G	C	missense_variant	MODERATE	.	YAL026C-A	272	91	T/S	aCt/aGt	SK1(hom)
chrI	95748	C	A	missense_variant	MODERATE	.	YAL026C-A	76	26	D/Y	Gac/Tac	SK1(hom)
chrI	96047	C	A	synonymous_variant	LOW	DRS2	YAL026C	3651	1217	L	ctG/ctT	SK1(hom)
chrI	96079	A	G	synonymous_variant	LOW	DRS2	YAL026C	3619	1207	L	Tta/Cta	SK1(hom)
chrI	96092	G	A	synonymous_variant	LOW	DRS2	YAL026C	3606	1202	S	tcC/tcT	SK1(hom)
chrI	98347	A	G	synonymous_variant	LOW	DRS2	YAL026C	1351	451	L	Ttg/Ctg	SK1(hom)
chrI	98419	A	T	missense_variant	MODERATE	DRS2	YAL026C	1279	427	L/M	Ttg/Atg	SK1(hom)
chrI	98636	A	T	synonymous_variant	LOW	DRS2	YAL026C	1062	354	T	acT/acA	SK1(hom)
chrI	98885	C	T	synonymous_variant	LOW	DRS2	YAL026C	813	271	K	aaG/aaA	SK1(hom)
chrI	99107	A	G	synonymous_variant	LOW	DRS2	YAL026C	591	197	G	ggT/ggC	SK1(hom)
chrI	99244	G	A	synonymous_variant	LOW	DRS2	YAL026C	454	152	L	Cta/Tta	SK1(hom)
chrI	99374	A	G	synonymous_variant	LOW	DRS2	YAL026C	324	108	P	ccT/ccC	SK1(hom)
chrI	99440	C	T	synonymous_variant	LOW	DRS2	YAL026C	258	86	T	acG/acA	SK1(hom)
chrI	99471	A	G	missense_variant	MODERATE	DRS2	YAL026C	227	76	L/P	cTa/cCa	SK1(hom)
chrI	99521	G	A	synonymous_variant	LOW	DRS2	YAL026C	177	59	I	atC/atT	SK1(hom)
chrI	99545	A	G	synonymous_variant	LOW	DRS2	YAL026C	153	51	S	agT/agC	SK1(hom)
chrI	99610	A	T	missense_variant	MODERATE	DRS2	YAL026C	88	30	S/T	Tct/Act	SK1(hom)
chrI	100273	G	A	synonymous_variant	LOW	MAK16	YAL025C	873	291	Y	taC/taT	SK1(hom)
chrI	100840	C	T	synonymous_variant	LOW	MAK16	YAL025C	306	102	K	aaG/aaA	SK1(hom)
chrI	101607	A	G	synonymous_variant	LOW	LTE1	YAL024C	4266	1422	I	atT/atC	SK1(hom)
chrI	101712	G	A	synonymous_variant	LOW	LTE1	YAL024C	4161	1387	F	ttC/ttT	SK1(hom)
chrI	102345	C	T	synonymous_variant	LOW	LTE1	YAL024C	3528	1176	S	tcG/tcA	SK1(hom)
chrI	102348	A	G	synonymous_variant	LOW	LTE1	YAL024C	3525	1175	D	gaT/gaC	SK1(hom)
chrI	102486	G	A	synonymous_variant	LOW	LTE1	YAL024C	3387	1129	I	atC/atT	SK1(hom)
chrI	102699	G	A	synonymous_variant	LOW	LTE1	YAL024C	3174	1058	T	acC/acT	SK1(hom)
chrI	102819	A	G	synonymous_variant	LOW	LTE1	YAL024C	3054	1018	S	tcT/tcC	SK1(hom)
chrI	102864	T	A	synonymous_variant	LOW	LTE1	YAL024C	3009	1003	S	tcA/tcT	SK1(hom)
chrI	103068	A	G	synonymous_variant	LOW	LTE1	YAL024C	2805	935	N	aaT/aaC	SK1(hom)
chrI	103110	C	T	synonymous_variant	LOW	LTE1	YAL024C	2763	921	L	ttG/ttA	SK1(hom)
chrI	103141	A	G	missense_variant	MODERATE	LTE1	YAL024C	2732	911	L/S	tTa/tCa	SK1(hom)
chrI	103146	T	C	synonymous_variant	LOW	LTE1	YAL024C	2727	909	R	agA/agG	SK1(hom)
chrI	103170	T	A	synonymous_variant	LOW	LTE1	YAL024C	2703	901	T	acA/acT	SK1(hom)
chrI	103307	G	T	missense_variant	MODERATE	LTE1	YAL024C	2566	856	L/I	Cta/Ata	SK1(hom)
chrI	103577	A	G	missense_variant	MODERATE	LTE1	YAL024C	2296	766	C/R	Tgc/Cgc	SK1(hom)
chrI	103866	G	A	synonymous_variant	LOW	LTE1	YAL024C	2007	669	P	ccC/ccT	SK1(hom)
chrI	104068	G	T	missense_variant	MODERATE	LTE1	YAL024C	1805	602	T/N	aCt/aAt	SK1(hom)
chrI	107245	A	C	missense_variant	MODERATE	PMT2	YAL023C	1307	436	V/G	gTg/gGg	SK1(hom)
chrI	107538	G	A	synonymous_variant	LOW	PMT2	YAL023C	1014	338	G	ggC/ggT	SK1(hom)
chrI	107970	A	G	synonymous_variant	LOW	PMT2	YAL023C	582	194	S	agT/agC	SK1(hom)
chrI	108457	C	T	missense_variant	MODERATE	PMT2	YAL023C	95	32	S/N	aGc/aAc	SK1(hom)
chrI	108928	G	A	synonymous_variant	LOW	FUN26	YAL022C	1503	501	G	ggC/ggT	SK1(hom)
chrI	109735	A	G	synonymous_variant	LOW	FUN26	YAL022C	696	232	A	gcT/gcC	SK1(hom)
chrI	110856	T	C	missense_variant	MODERATE	CCR4	YAL021C	2504	835	K/R	aAg/aGg	SK1(hom)
chrI	111180	T	C	missense_variant	MODERATE	CCR4	YAL021C	2180	727	N/S	aAt/aGt	SK1(hom)
chrI	112136	G	T	missense_variant	MODERATE	CCR4	YAL021C	1224	408	F/L	ttC/ttA	SK1(hom)
chrI	113132	A	G	synonymous_variant	LOW	CCR4	YAL021C	228	76	A	gcT/gcC	SK1(hom)
chrI	113207	T	C	synonymous_variant	LOW	CCR4	YAL021C	153	51	P	ccA/ccG	SK1(hom)
chrI	113226	T	C	missense_variant	MODERATE	CCR4	YAL021C	134	45	Q/R	cAg/cGg	SK1(hom)
chrI	113326	C	G	missense_variant	MODERATE	CCR4	YAL021C	34	12	V/L	Gtg/Ctg	SK1(hom)
chrI	114283	T	C	missense_variant	MODERATE	.	YAL019W-A	34	12	S/P	Tct/Cct	SK1(hom)
chrI	114652	C	T	missense_variant	MODERATE	.	YAL019W-A	403	135	P/S	Cca/Tca	SK1(hom)
chrI	115629	A	G	synonymous_variant	LOW	FUN30	YAL019W	711	237	L	ctA/ctG	SK1(hom)
chrI	115665	C	T	synonymous_variant	LOW	FUN30	YAL019W	747	249	D	gaC/gaT	SK1(hom)
chrI	116327	T	C	missense_variant	MODERATE	FUN30	YAL019W	1409	470	I/T	aTt/aCt	SK1(hom)
chrI	116905	G	C	missense_variant	MODERATE	FUN30	YAL019W	1987	663	D/H	Gat/Cat	SK1(hom)
chrI	117399	A	G	synonymous_variant	LOW	FUN30	YAL019W	2481	827	K	aaA/aaG	SK1(hom)
chrI	117940	C	T	synonymous_variant	LOW	FUN30	YAL019W	3022	1008	L	Cta/Tta	SK1(hom)
chrI	118997	G	A	missense_variant	MODERATE	LDS1	YAL018C	545	182	A/V	gCa/gTa	SK1(hom)
chrI	119344	G	A	synonymous_variant	LOW	LDS1	YAL018C	198	66	F	ttC/ttT	SK1(hom)
chrI	119350	A	G	synonymous_variant	LOW	LDS1	YAL018C	192	64	D	gaT/gaC	SK1(hom)
chrI	119460	G	A	synonymous_variant	LOW	LDS1	YAL018C	82	28	L	Ctg/Ttg	SK1(hom)
chrI	120347	C	T	synonymous_variant	LOW	PSK1	YAL017W	123	41	P	ccC/ccT	SK1(hom)
chrI	120378	G	A	missense_variant	MODERATE	PSK1	YAL017W	154	52	E/K	Gaa/Aaa	SK1(hom)
chrI	120944	T	G	synonymous_variant	LOW	PSK1	YAL017W	720	240	P	ccT/ccG	SK1(hom)
chrI	121235	C	T	synonymous_variant	LOW	PSK1	YAL017W	1011	337	N	aaC/aaT	SK1(hom)
chrI	128637	G	A	missense_variant	MODERATE	SYN8	YAL014C	383	128	T/M	aCg/aTg	SK1(hom)
chrI	128756	T	G	missense_variant	MODERATE	SYN8	YAL014C	264	88	R/S	agA/agC	SK1(hom)
chrI	129476	A	G	synonymous_variant	LOW	DEP1	YAL013W	207	69	K	aaA/aaG	SK1(hom)
chrI	129517	T	C	missense_variant	MODERATE	DEP1	YAL013W	248	83	L/P	cTc/cCc	SK1(hom)
chrI	130254	T	C	missense_variant	MODERATE	DEP1	YAL013W	985	329	C/R	Tgc/Cgc	SK1(hom)
chrI	130292	C	T	synonymous_variant	LOW	DEP1	YAL013W	1023	341	C	tgC/tgT	SK1(hom)
chrI	130362	C	T	missense_variant	MODERATE	DEP1	YAL013W	1093	365	L/F	Ctc/Ttc	SK1(hom)
chrI	130897	C	G	synonymous_variant	LOW	CYS3	YAL012W	99	33	S	tcC/tcG	SK1(hom)
chrI	130975	G	A	synonymous_variant	LOW	CYS3	YAL012W	177	59	E	gaG/gaA	SK1(hom)
chrI	131303	G	T	missense_variant	MODERATE	CYS3	YAL012W	505	169	A/S	Gct/Tct	SK1(hom)
chrI	135319	G	A	missense_variant	MODERATE	MDM10	YAL010C	347	116	T/M	aCg/aTg	SK1(hom)
chrI	135325	G	C	missense_variant	MODERATE	MDM10	YAL010C	341	114	A/G	gCg/gGg	SK1(hom)
chrI	136958	G	A	synonymous_variant	LOW	FUN14	YAL008W	45	15	L	ttG/ttA	SK1(hom)
chrI	136969	A	T	missense_variant	MODERATE	FUN14	YAL008W	56	19	K/M	aAg/aTg	SK1(hom)
chrI	137063	C	T	synonymous_variant	LOW	FUN14	YAL008W	150	50	G	ggC/ggT	SK1(hom)
chrI	137336	A	G	synonymous_variant	LOW	FUN14	YAL008W	423	141	L	ttA/ttG	SK1(hom)
chrI	141135	A	T	missense_variant	MODERATE	.	YAL004W	376	126	R/W	Agg/Tgg	BY4742;LAN201;LAN211(hom);SK1(hom);W303
chrI	141184	G	C	missense_variant	MODERATE	.	YAL004W	425	142	S/T	aGc/aCc	SK1(hom)
chrI	142779	T	TGAC	inframe_insertion	MODERATE	EFB1	YAL003W	240-241	80-81	-/D	-/GAC	SK1(hom)
chrI	143085	T	C	synonymous_variant	LOW	EFB1	YAL003W	546	182	D	gaT/gaC	SK1(hom)
chrI	143822	C	A	missense_variant	MODERATE	VPS8	YAL002W	116	39	A/E	gCa/gAa	SK1(hom)
chrI	143852	T	C	missense_variant	MODERATE	VPS8	YAL002W	146	49	L/P	cTg/cCg	SK1(hom)
chrI	144406	G	C	missense_variant	MODERATE	VPS8	YAL002W	700	234	V/L	Gtg/Ctg	SK1(hom)
chrI	144826	C	G	missense_variant	MODERATE	VPS8	YAL002W	1120	374	H/D	Cac/Gac	SK1(hom)
chrI	145634	T	C	missense_variant	MODERATE	VPS8	YAL002W	1928	643	V/A	gTa/gCa	SK1(hom)
chrI	146539	G	A	missense_variant	MODERATE	VPS8	YAL002W	2833	945	V/I	Gta/Ata	SK1(hom)
chrI	147414	T	C	synonymous_variant	LOW	VPS8	YAL002W	3708	1236	L	ctT/ctC	SK1(hom)
chrI	147507	G	T	synonymous_variant	LOW	VPS8	YAL002W	3801	1267	T	acG/acT	SK1(hom)
chrI	147598	G	A	missense_variant	MODERATE	TFC3	YAL001C	3479	1160	T/I	aCa/aTa	SK1(hom)
chrI	147607	T	A	missense_variant	MODERATE	TFC3	YAL001C	3470	1157	Y/F	tAt/tTt	SK1(hom)
chrI	147655	G	C	missense_variant	MODERATE	TFC3	YAL001C	3422	1141	T/S	aCt/aGt	SK1(hom)
chrI	147717	T	A	synonymous_variant	LOW	TFC3	YAL001C	3360	1120	V	gtA/gtT	SK1(hom)
chrI	147726	A	G	synonymous_variant	LOW	TFC3	YAL001C	3351	1117	C	tgT/tgC	SK1(hom)
chrI	147759	T	A	synonymous_variant	LOW	TFC3	YAL001C	3318	1106	P	ccA/ccT	SK1(hom)
chrI	148146	A	T	synonymous_variant	LOW	TFC3	YAL001C	2931	977	G	ggT/ggA	SK1(hom)
chrI	148260	G	A	synonymous_variant	LOW	TFC3	YAL001C	2817	939	N	aaC/aaT	SK1(hom)
chrI	148886	C	T	missense_variant	MODERATE	TFC3	YAL001C	2191	731	D/N	Gac/Aac	SK1(hom)
chrI	149268	T	C	synonymous_variant	LOW	TFC3	YAL001C	1809	603	V	gtA/gtG	SK1(hom)
chrI	149307	T	C	synonymous_variant	LOW	TFC3	YAL001C	1770	590	L	ttA/ttG	SK1(hom)
chrI	149454	G	A	synonymous_variant	LOW	TFC3	YAL001C	1623	541	N	aaC/aaT	SK1(hom)
chrI	149594	T	C	missense_variant	MODERATE	TFC3	YAL001C	1483	495	N/D	Aat/Gat	SK1(hom)
chrI	149773	C	T	missense_variant	MODERATE	TFC3	YAL001C	1304	435	R/H	cGt/cAt	SK1(hom)
chrI	149913	C	A	synonymous_variant	LOW	TFC3	YAL001C	1164	388	G	ggG/ggT	SK1(hom)
chrI	149973	A	G	synonymous_variant	LOW	TFC3	YAL001C	1104	368	F	ttT/ttC	SK1(hom)
chrI	150303	G	A	synonymous_variant	LOW	TFC3	YAL001C	774	258	Y	taC/taT	SK1(hom)
chrI	150462	C	T	synonymous_variant	LOW	TFC3	YAL001C	615	205	Q	caG/caA	SK1(hom)
chrI	152336	A	G	missense_variant	MODERATE	NUP60	YAR002W	80	27	H/R	cAc/cGc	SK1(hom)
chrI	152348	G	A	missense_variant	MODERATE	NUP60	YAR002W	92	31	S/N	aGc/aAc	W303
chrI	152728	G	A	missense_variant	MODERATE	NUP60	YAR002W	472	158	G/R	Gga/Aga	SK1(hom)
chrI	153182	A	G	missense_variant	MODERATE	NUP60	YAR002W	926	309	K/R	aAg/aGg	SK1(hom)
chrI	155505	T	C	synonymous_variant	LOW	SWD1	YAR003W	501	167	D	gaT/gaC	SK1(hom)
chrI	159623	C	T	synonymous_variant	LOW	SEN34	YAR008W	658	220	L	Ctg/Ttg	SK1(hom)
chrI	159724	C	T	synonymous_variant	LOW	SEN34	YAR008W	759	253	V	gtC/gtT	SK1(hom)
chrI	159757	T	G	synonymous_variant	LOW	SEN34	YAR008W	792	264	T	acT/acG	SK1(hom)
chrI	166820	C	T	synonymous_variant	LOW	BUD14	YAR014C	2052	684	L	ttG/ttA	SK1(hom)
chrI	166931	A	G	synonymous_variant	LOW	BUD14	YAR014C	1941	647	Y	taT/taC	SK1(hom)
chrI	167064	C	T	missense_variant	MODERATE	BUD14	YAR014C	1808	603	G/E	gGg/gAg	SK1(hom)
chrI	167080	T	C	missense_variant	MODERATE	BUD14	YAR014C	1792	598	I/V	Att/Gtt	SK1(hom)
chrI	167179	T	C	missense_variant	MODERATE	BUD14	YAR014C	1693	565	S/G	Agt/Ggt	SK1(hom)
chrI	170726	C	T	synonymous_variant	LOW	KIN3	YAR018C	978	326	V	gtG/gtA	SK1(hom)
chrI	170945	A	G	synonymous_variant	LOW	KIN3	YAR018C	759	253	Y	taT/taC	SK1(hom)
chrI	172280	A	G	synonymous_variant	LOW	CDC15	YAR019C	2856	952	R	cgT/cgC	SK1(hom)
chrI	172585	A	T	missense_variant	MODERATE	CDC15	YAR019C	2551	851	S/T	Tca/Aca	SK1(hom)
chrI	172844	C	T	synonymous_variant	LOW	CDC15	YAR019C	2292	764	K	aaG/aaA	SK1(hom)
chrI	172853	G	A	synonymous_variant	LOW	CDC15	YAR019C	2283	761	F	ttC/ttT	SK1(hom)
chrI	172970	C	T	synonymous_variant	LOW	CDC15	YAR019C	2166	722	K	aaG/aaA	SK1(hom)
chrI	173222	A	C	synonymous_variant	LOW	CDC15	YAR019C	1914	638	V	gtT/gtG	SK1(hom)
chrI	173966	A	G	synonymous_variant	LOW	CDC15	YAR019C	1170	390	F	ttT/ttC	SK1(hom)
chrI	174674	C	T	synonymous_variant	LOW	CDC15	YAR019C	462	154	L	ctG/ctA	SK1(hom)
chrI	175307	T	A	missense_variant	MODERATE	.	YAR019W-A	310	104	S/T	Tcc/Acc	SK1(hom)
chrI	175318	C	G	missense_variant	MODERATE	.	YAR019W-A	321	107	S/R	agC/agG	SK1(hom)
chrI	176948	A	G	synonymous_variant	LOW	PAU7	YAR020C	76	26	L	Tta/Cta	SK1(hom)
chrI	179614	C	T	synonymous_variant	LOW	.	YAR023C	207	69	S	tcG/tcA	SK1(hom)
chrI	179772	T	C	missense_variant	MODERATE	.	YAR023C	49	17	N/D	Aac/Gac	SK1(hom)
chrI	179796	A	C	missense_variant	MODERATE	.	YAR023C	25	9	L/V	Ttg/Gtg	SK1(hom)
chrI	183881	T	C	missense_variant	MODERATE	UIP3	YAR027W	112	38	W/R	Tgg/Cgg	SK1(hom)
chrI	184083	T	C	missense_variant	MODERATE	UIP3	YAR027W	314	105	F/S	tTc/tCc	SK1(hom)
chrI	184235	A	G	missense_variant	MODERATE	UIP3	YAR027W	466	156	K/E	Aaa/Gaa	SK1(hom)
chrI	184256	A	G	missense_variant	MODERATE	UIP3	YAR027W	487	163	K/E	Aaa/Gaa	SK1(hom)
chrI	184334	G	A	missense_variant	MODERATE	UIP3	YAR027W	565	189	E/K	Gag/Aag	SK1(hom)
chrI	184418	C	A	missense_variant	MODERATE	UIP3	YAR027W	649	217	H/N	Cac/Aac	SK1(hom)
chrI	184422	A	T	missense_variant	MODERATE	UIP3	YAR027W	653	218	K/I	aAa/aTa	SK1(hom)
chrI	184921	A	T	synonymous_variant	LOW	.	YAR028W	30	10	V	gtA/gtT	SK1(hom)
chrI	185150	A	G	missense_variant	MODERATE	.	YAR028W	259	87	M/V	Atg/Gtg	SK1(hom)
chrI	185159	A	G	missense_variant	MODERATE	.	YAR028W	268	90	M/V	Atg/Gtg	SK1(hom)
chrI	185480	T	G	missense_variant	MODERATE	.	YAR028W	589	197	Y/D	Tat/Gat	SK1(hom)
chrI	186440	A	T	synonymous_variant	LOW	.	YAR029W	120	40	T	acA/acT	SK1(hom)
chrI	186504	G	C	missense_variant	MODERATE	.	YAR029W	184	62	E/Q	Gaa/Caa	SK1(hom)
chrI	186505	A	C	missense_variant	MODERATE	.	YAR029W	185	62	E/A	gAa/gCa	SK1(hom)
chrI	186521	C	CT	frameshift_variant	HIGH	.	YAR029W	201-202	67-68	-/X	-/T	SK1(hom)
chrI	186596	G	A	synonymous_variant	LOW	.	YAR030C	258	86	F	ttC/ttT	SK1(hom)
chrI	186619	C	A	missense_variant	MODERATE	.	YAR030C	235	79	V/L	Gta/Tta	SK1(hom)
chrI	186714	C	T	missense_variant	MODERATE	.	YAR030C	140	47	C/Y	tGt/tAt	SK1(hom)
chrI	186754	G	A	stop_gained	HIGH	.	YAR030C	100	34	Q/*	Caa/Taa	SK1(hom)
chrI	186807	C	T	missense_variant	MODERATE	.	YAR030C	47	16	R/Q	cGg/cAg	SK1(hom)
chrI	186819	T	C	missense_variant	MODERATE	.	YAR030C	35	12	Q/R	cAa/cGa	SK1(hom)
chrI	186841	G	A	stop_gained	HIGH	.	YAR030C	13	5	R/*	Cga/Tga	SK1(hom)
chrI	186843	C	CT	frameshift_variant	HIGH	.	YAR030C	10-11	4	R/KX	agg/aAgg	SK1(hom)
chrI	186857	T	C	missense_variant	MODERATE	PRM9	YAR031W	22	8	Y/H	Tat/Cat	SK1(hom)
chrI	186877	C	CT	frameshift_variant	HIGH	PRM9	YAR031W	42-43	14-15	-/X	-/T	SK1(hom)
chrI	186907	T	C	synonymous_variant	LOW	PRM9	YAR031W	72	24	S	agT/agC	SK1(hom)
chrI	186936	G	A	stop_gained	HIGH	PRM9	YAR031W	101	34	W/*	tGg/tAg	SK1(hom)
chrI	186963	C	A	missense_variant	MODERATE	PRM9	YAR031W	128	43	P/Q	cCg/cAg	SK1(hom)
chrI	186974	C	T	missense_variant	MODERATE	PRM9	YAR031W	139	47	L/F	Ctt/Ttt	SK1(hom)
chrI	186987	G	A	missense_variant	MODERATE	PRM9	YAR031W	152	51	S/N	aGc/aAc	SK1(hom)
chrI	186990	G	C	missense_variant	MODERATE	PRM9	YAR031W	155	52	R/T	aGa/aCa	SK1(hom)
chrI	187062	T	C	missense_variant	MODERATE	PRM9	YAR031W	227	76	F/S	tTt/tCt	SK1(hom)
chrI	187280	C	G	missense_variant	MODERATE	PRM9	YAR031W	445	149	P/A	Cca/Gca	SK1(hom)
chrI	187411	C	T	synonymous_variant	LOW	PRM9	YAR031W	576	192	Y	taC/taT	SK1(hom)
chrI	187414	G	T	missense_variant	MODERATE	PRM9	YAR031W	579	193	K/N	aaG/aaT	SK1(hom)
chrI	187420	C	T	synonymous_variant	LOW	PRM9	YAR031W	585	195	N	aaC/aaT	SK1(hom)
chrI	187422	A	G	missense_variant	MODERATE	PRM9	YAR031W	587	196	Q/R	cAg/cGg	SK1(hom)
chrI	187426	T	C	synonymous_variant	LOW	PRM9	YAR031W	591	197	Y	taT/taC	SK1(hom)
chrI	187427	T	A	missense_variant	MODERATE	PRM9	YAR031W	592	198	L/I	Tta/Ata	SK1(hom)
chrI	187515	G	A	missense_variant	MODERATE	PRM9	YAR031W	680	227	R/K	aGa/aAa	SK1(hom)
chrI	187524	A	G	missense_variant	MODERATE	PRM9	YAR031W	689	230	K/R	aAg/aGg	SK1(hom)
chrI	187542	CA	C	frameshift_variant	HIGH	PRM9	YAR031W	708	236	S/X	tcA/tc	SK1(hom)
chrI	187544	GCC	G	frameshift_variant	HIGH	PRM9	YAR031W	710-711	237	A/X	gCC/g	SK1(hom)
chrI	188151	T	C	synonymous_variant	LOW	MST28	YAR033W	45	15	L	ctT/ctC	SK1(hom)
chrI	190402	A	C	synonymous_variant	LOW	YAT1	YAR035W	210	70	S	tcA/tcC	SK1(hom)
chrI	190429	G	A	synonymous_variant	LOW	YAT1	YAR035W	237	79	A	gcG/gcA	SK1(hom)
chrI	190558	T	A	synonymous_variant	LOW	YAT1	YAR035W	366	122	V	gtT/gtA	SK1(hom)
chrI	190588	T	C	synonymous_variant	LOW	YAT1	YAR035W	396	132	I	atT/atC	SK1(hom)
chrI	190621	A	G	synonymous_variant	LOW	YAT1	YAR035W	429	143	T	acA/acG	SK1(hom)
chrI	190636	T	C	synonymous_variant	LOW	YAT1	YAR035W	444	148	T	acT/acC	SK1(hom)
chrI	190880	T	A	missense_variant	MODERATE	YAT1	YAR035W	688	230	S/T	Tcc/Acc	SK1(hom)
chrI	191026	C	T	synonymous_variant	LOW	YAT1	YAR035W	834	278	V	gtC/gtT	SK1(hom)
chrI	191356	A	ATCG	inframe_insertion	MODERATE	YAT1	YAR035W	1164-1165	388-389	-/S	-/TCG	LAN201;LAN211(hom)
chrI	191472	G	A	missense_variant	MODERATE	YAT1	YAR035W	1280	427	R/H	cGc/cAc	SK1(hom)
chrI	191617	T	C	synonymous_variant	LOW	YAT1	YAR035W	1425	475	G	ggT/ggC	SK1(hom)
chrI	191704	G	C	synonymous_variant	LOW	YAT1	YAR035W	1512	504	S	tcG/tcC	SK1(hom)
chrI	191755	A	G	synonymous_variant	LOW	YAT1	YAR035W	1563	521	K	aaA/aaG	SK1(hom)
chrI	191818	G	T	synonymous_variant	LOW	YAT1	YAR035W	1626	542	G	ggG/ggT	SK1(hom)
chrI	192170	A	G	missense_variant	MODERATE	YAT1	YAR035W	1978	660	T/A	Acc/Gcc	SK1(hom)
chrI	192196	A	G	synonymous_variant	LOW	YAT1	YAR035W	2004	668	S	tcA/tcG	SK1(hom)
chrI	192338	T	TAA	frameshift_variant&stop_lost	HIGH	.	YAR035C-A	79-80	27	*/FX	tag/tTTag	SK1(hom)
chrI	192723	C	T	synonymous_variant	LOW	SWH1	YAR042W	105	35	L	ctC/ctT	SK1(hom)
chrI	193131	C	T	synonymous_variant	LOW	SWH1	YAR042W	513	171	F	ttC/ttT	SK1(hom)
chrI	193191	T	C	synonymous_variant	LOW	SWH1	YAR042W	573	191	G	ggT/ggC	SK1(hom)
chrI	193260	T	C	synonymous_variant	LOW	SWH1	YAR042W	642	214	R	cgT/cgC	SK1(hom)
chrI	193737	C	T	synonymous_variant	LOW	SWH1	YAR042W	1119	373	A	gcC/gcT	SK1(hom)
chrI	193807	C	T	synonymous_variant	LOW	SWH1	YAR042W	1189	397	L	Ctg/Ttg	SK1(hom)
chrI	193984	GATA	G	inframe_deletion	MODERATE	SWH1	YAR042W	1367-1369	456-457	DN/D	gATAat/gat	SK1(hom)
chrI	194020	T	TATG	inframe_insertion	MODERATE	SWH1	YAR042W	1402-1403	468	Y/YD	tat/tATGat	LAN201;LAN211(hom)
chrI	194101	A	G	missense_variant	MODERATE	SWH1	YAR042W	1483	495	T/A	Act/Gct	LAN201;LAN211(hom);SK1(hom)
chrI	194104	C	T	missense_variant	MODERATE	SWH1	YAR042W	1486	496	P/S	Ccc/Tcc	LAN201;LAN211(hom);SK1(hom)
chrI	194166	T	C	synonymous_variant	LOW	SWH1	YAR042W	1548	516	D	gaT/gaC	LAN201;LAN211(hom);SK1(hom)
chrI	194169	T	C	synonymous_variant	LOW	SWH1	YAR042W	1551	517	D	gaT/gaC	LAN201;LAN211(hom);SK1(hom)
chrI	194241	C	T	synonymous_variant	LOW	SWH1	YAR042W	1623	541	N	aaC/aaT	LAN201;LAN211(hom);SK1(hom)
chrI	194406	C	T	synonymous_variant	LOW	SWH1	YAR042W	1788	596	V	gtC/gtT	SK1(hom)
chrI	194436	G	A	synonymous_variant	LOW	SWH1	YAR042W	1818	606	L	ttG/ttA	SK1(hom)
chrI	194475	C	T	synonymous_variant	LOW	SWH1	YAR042W	1857	619	T	acC/acT	SK1(hom)
chrI	194499	T	A	synonymous_variant	LOW	SWH1	YAR042W	1881	627	V	gtT/gtA	SK1(hom)
chrI	194619	A	G	synonymous_variant	LOW	SWH1	YAR042W	2001	667	Q	caA/caG	SK1(hom)
chrI	194620	C	T	missense_variant	MODERATE	SWH1	YAR042W	2002	668	P/S	Cca/Tca	LAN201;LAN211(hom)
chrI	194625	G	A	synonymous_variant	LOW	SWH1	YAR042W	2007	669	Q	caG/caA	SK1(hom)
chrI	194652	C	A	synonymous_variant	LOW	SWH1	YAR042W	2034	678	S	tcC/tcA	LAN201;LAN211(hom)
chrI	194781	A	G	synonymous_variant	LOW	SWH1	YAR042W	2163	721	E	gaA/gaG	LAN201;LAN211(hom)
chrI	194803	G	A	missense_variant	MODERATE	SWH1	YAR042W	2185	729	A/T	Gcc/Acc	LAN201;LAN211(hom);SK1(hom)
chrI	194818	G	A	missense_variant	MODERATE	SWH1	YAR042W	2200	734	D/N	Gac/Aac	SK1(hom)
chrI	194831	A	G	missense_variant	MODERATE	SWH1	YAR042W	2213	738	N/S	aAc/aGc	SK1(hom)
chrI	194853	G	A	synonymous_variant	LOW	SWH1	YAR042W	2235	745	A	gcG/gcA	SK1(hom)
chrI	194952	C	G	synonymous_variant	LOW	SWH1	YAR042W	2334	778	V	gtC/gtG	SK1(hom)
chrI	195144	C	T	synonymous_variant	LOW	SWH1	YAR042W	2526	842	D	gaC/gaT	SK1(hom)
chrI	195204	A	G	synonymous_variant	LOW	SWH1	YAR042W	2586	862	A	gcA/gcG	LAN201;LAN211(hom)
chrI	195324	C	T	synonymous_variant	LOW	SWH1	YAR042W	2706	902	H	caC/caT	LAN201;LAN211(hom);SK1(hom)
chrI	195456	G	A	synonymous_variant	LOW	SWH1	YAR042W	2838	946	R	cgG/cgA	SK1(hom)
chrI	195459	T	C	synonymous_variant	LOW	SWH1	YAR042W	2841	947	P	ccT/ccC	LAN201;LAN211(hom);SK1(hom)
chrI	195522	C	T	synonymous_variant	LOW	SWH1	YAR042W	2904	968	I	atC/atT	SK1(hom)
chrI	195585	C	T	synonymous_variant	LOW	SWH1	YAR042W	2967	989	T	acC/acT	LAN201;LAN211(hom);W303
chrI	195609	T	C	synonymous_variant	LOW	SWH1	YAR042W	2991	997	H	caT/caC	SK1(hom)
chrI	195672	G	A	synonymous_variant	LOW	SWH1	YAR042W	3054	1018	K	aaG/aaA	SK1(hom)
chrI	195677	A	G	missense_variant	MODERATE	SWH1	YAR042W	3059	1020	D/G	gAt/gGt	LAN201;LAN211(hom);W303
chrI	195750	A	G	synonymous_variant	LOW	SWH1	YAR042W	3132	1044	G	ggA/ggG	SK1(hom)
chrI	195910	A	G	missense_variant	MODERATE	SWH1	YAR042W	3292	1098	I/V	Ata/Gta	LAN201;LAN211(hom);SK1(hom)
chrI	196113	C	T	synonymous_variant	LOW	SWH1	YAR042W	3495	1165	Y	taC/taT	LAN201;LAN211(hom)
chrI	203407	C	T	missense_variant	MODERATE	FLO1	YAR050W	5	2	T/I	aCa/aTa	SK1(het)
chrI	203458	C	T	missense_variant	MODERATE	FLO1	YAR050W	56	19	T/I	aCt/aTt	LAN201;LAN211(hom);SK1(hom);W303
chrI	203461	G	A	missense_variant	MODERATE	FLO1	YAR050W	59	20	S/N	aGt/aAt	LAN201;LAN211(hom);SK1(hom);W303
chrI	203499	G	A	missense_variant	MODERATE	FLO1	YAR050W	97	33	G/S	Ggc/Agc	SK1(het)
chrI	203503	A	C	missense_variant	MODERATE	FLO1	YAR050W	101	34	Q/P	cAg/cCg	SK1(het)
chrI	203504	G	A	synonymous_variant	LOW	FLO1	YAR050W	102	34	Q	caG/caA	SK1(het)
chrI	203510	A	G	synonymous_variant	LOW	FLO1	YAR050W	108	36	K	aaA/aaG	SK1(het)
chrI	203512	G	A	missense_variant	MODERATE	FLO1	YAR050W	110	37	S/N	aGt/aAt	SK1(het)
chrI	203516	G	T	synonymous_variant	LOW	FLO1	YAR050W	114	38	G	ggG/ggT	SK1(het)
chrI	203523	A	G	missense_variant	MODERATE	FLO1	YAR050W	121	41	I/V	Ata/Gta	SK1(het)
chrI	203528	T	C	synonymous_variant	LOW	FLO1	YAR050W	126	42	N	aaT/aaC	SK1(het)
chrI	203545	TGA	T	frameshift_variant	HIGH	FLO1	YAR050W	144-145	48-49	LK/LX	ttGAaa/ttaa	SK1(het)
chrI	203549	A	ATG	frameshift_variant	HIGH	FLO1	YAR050W	147-148	49-50	-/X	-/TG	SK1(het)
chrI	203660	C	T	synonymous_variant	LOW	FLO1	YAR050W	258	86	P	ccC/ccT	LAN201;LAN211(hom)
chrI	203912	A	T	synonymous_variant	LOW	FLO1	YAR050W	510	170	A	gcA/gcT	LAN201;LAN211(hom);W303
chrI	203922	A	G	missense_variant	MODERATE	FLO1	YAR050W	520	174	N/D	Aac/Gac	LAN211(hom);W303
chrI	203957	A	G	synonymous_variant	LOW	FLO1	YAR050W	555	185	S	tcA/tcG	LAN201;LAN211(hom);W303
chrI	203973	G	A	missense_variant	MODERATE	FLO1	YAR050W	571	191	D/N	Gac/Aac	LAN201;LAN211(hom);W303
chrI	203984	G	A	synonymous_variant	LOW	FLO1	YAR050W	582	194	K	aaG/aaA	LAN201;LAN211(hom);W303
chrI	204012	A	G	missense_variant	MODERATE	FLO1	YAR050W	610	204	I/V	Atc/Gtc	LAN201;LAN211(hom);W303
chrI	204014	C	T	synonymous_variant	LOW	FLO1	YAR050W	612	204	I	atC/atT	LAN201;LAN211(hom);W303
chrI	204023	C	T	synonymous_variant	LOW	FLO1	YAR050W	621	207	T	acC/acT	LAN201;LAN211(hom);W303
chrI	204029	T	C	synonymous_variant	LOW	FLO1	YAR050W	627	209	Y	taT/taC	LAN201;LAN211(hom);W303
chrI	204035	C	T	synonymous_variant	LOW	FLO1	YAR050W	633	211	Y	taC/taT	LAN201;LAN211(hom);W303
chrI	204041	C	A	synonymous_variant	LOW	FLO1	YAR050W	639	213	G	ggC/ggA	LAN201;LAN211(hom);W303
chrI	204043	A	T	missense_variant	MODERATE	FLO1	YAR050W	641	214	Y/F	tAc/tTc	LAN201;LAN211(hom);W303
chrI	204047	T	C	synonymous_variant	LOW	FLO1	YAR050W	645	215	Y	taT/taC	LAN201;LAN211(hom);W303
chrI	204050	T	C	synonymous_variant	LOW	FLO1	YAR050W	648	216	Y	taT/taC	LAN201;LAN211(hom);W303
chrI	204059	G	A	synonymous_variant	LOW	FLO1	YAR050W	657	219	K	aaG/aaA	LAN201;LAN211(hom);W303
chrI	204071	G	A	synonymous_variant	LOW	FLO1	YAR050W	669	223	S	tcG/tcA	LAN201;LAN211(hom);W303
chrI	204074	C	T	synonymous_variant	LOW	FLO1	YAR050W	672	224	N	aaC/aaT	LAN201;LAN211(hom);W303
chrI	204113	T	G	synonymous_variant	LOW	FLO1	YAR050W	711	237	L	ctT/ctG	LAN201
chrI	204116	A	T	synonymous_variant	LOW	FLO1	YAR050W	714	238	P	ccA/ccT	LAN201
chrI	204125	C	A	synonymous_variant	LOW	FLO1	YAR050W	723	241	T	acC/acA	LAN201
chrI	204126	A	G	missense_variant	MODERATE	FLO1	YAR050W	724	242	T/A	Act/Gct	LAN201
chrI	206345	C	T	synonymous_variant	LOW	FLO1	YAR050W	2943	981	D	gaC/gaT	W303
chrI	206360	T	C	synonymous_variant	LOW	FLO1	YAR050W	2958	986	V	gtT/gtC	W303
chrI	206363	C	T	synonymous_variant	LOW	FLO1	YAR050W	2961	987	I	atC/atT	W303
chrI	206375	C	T	synonymous_variant	LOW	FLO1	YAR050W	2973	991	T	acC/acT	W303
chrI	206618	A	G	synonymous_variant	LOW	FLO1	YAR050W	3216	1072	E	gaA/gaG	SK1(hom)
chrI	206666	GTCA	G	inframe_deletion	MODERATE	FLO1	YAR050W	3265-3267	1089	S/-	TCA/-	SK1(hom)
chrI	206753	T	A	synonymous_variant	LOW	FLO1	YAR050W	3351	1117	S	tcT/tcA	SK1(het)
chrI	206756	G	A	synonymous_variant	LOW	FLO1	YAR050W	3354	1118	V	gtG/gtA	SK1(het)
chrI	206770	T	A	missense_variant	MODERATE	FLO1	YAR050W	3368	1123	V/E	gTa/gAa	SK1(het)
chrI	206771	A	C	synonymous_variant	LOW	FLO1	YAR050W	3369	1123	V	gtA/gtC	SK1(het)
chrI	206785	T	A	missense_variant	MODERATE	FLO1	YAR050W	3383	1128	V/D	gTc/gAc	SK1(het)
chrI	206799	T	G	missense_variant	MODERATE	FLO1	YAR050W	3397	1133	F/V	Ttc/Gtc	LAN201;LAN211(hom);W303
chrI	206807	T	A	synonymous_variant	LOW	FLO1	YAR050W	3405	1135	S	tcT/tcA	LAN201;LAN211(hom);W303
chrI	206811	C	CTAGTCACTTCTT	protein_altering_variant	MODERATE	FLO1	YAR050W	3409-3410	1137	P/LVTSS	cca/cTAGTCACTTCTTca	SK1(hom)
chrI	206814	G	GTCATTTCTTCTTCAT	inframe_insertion	MODERATE	FLO1	YAR050W	3412-3413	1138	V/VISSSF	gtc/gTCATTTCTTCTTCATtc	LAN201;LAN211(hom);W303
chrI	206831	C	CATTTCTTCCTCTGTCATTTCTTCCTCTGTA	inframe_insertion	MODERATE	FLO1	YAR050W	3429-3430	1143-1144	-/ISSSVISSSV	-/ATTTCTTCCTCTGTCATTTCTTCCTCTGTA	SK1(hom)
chrI	207233	T	C	synonymous_variant	LOW	FLO1	YAR050W	3831	1277	T	acT/acC	LAN201;LAN211(hom);W303
chrI	207247	A	G	missense_variant	MODERATE	FLO1	YAR050W	3845	1282	K/R	aAg/aGg	LAN201;LAN211(hom);W303
chrI	207248	G	A	synonymous_variant	LOW	FLO1	YAR050W	3846	1282	K	aaG/aaA	LAN201;LAN211(hom);W303
chrI	207330	G	A	missense_variant	MODERATE	FLO1	YAR050W	3928	1310	V/I	Gta/Ata	LAN211(hom);W303
chrI	207621	G	A	missense_variant	MODERATE	FLO1	YAR050W	4219	1407	G/S	Ggt/Agt	LAN201;LAN211(hom)
chrI	207632	AACCAATACTTTAGCTGCTGAAACGACTACCAATACTGTAGCTGCTGAGACGATT	A	inframe_deletion	MODERATE	FLO1	YAR050W	4231-4284	1411-1428	TNTLAAETTTNTVAAETI/-	ACCAATACTTTAGCTGCTGAAACGACTACCAATACTGTAGCTGCTGAGACGATT/-	SK1(hom)
chrI	207642	T	G	missense_variant	MODERATE	FLO1	YAR050W	4240	1414	L/V	Tta/Gta	LAN201;LAN211(hom)
chrI	207670	T	G	missense_variant	MODERATE	FLO1	YAR050W	4268	1423	V/G	gTa/gGa	LAN201;LAN211(hom)
chrI	207683	G	A	synonymous_variant	LOW	FLO1	YAR050W	4281	1427	T	acG/acA	LAN201;LAN211(hom)
chrI	207685	T	C	missense_variant	MODERATE	FLO1	YAR050W	4283	1428	I/T	aTt/aCt	LAN201;LAN211(hom)
chrI	207691	A	G	missense_variant	MODERATE	FLO1	YAR050W	4289	1430	N/S	aAt/aGt	LAN201;LAN211(het)
chrI	207709	C	CAACTACCAGTACTGGAGCT	frameshift_variant	HIGH	FLO1	YAR050W	4307-4308	1436	T/TTTSTGAX	acg/acAACTACCAGTACTGGAGCTg	LAN211(het)
chrI	207797	T	C	synonymous_variant	LOW	FLO1	YAR050W	4395	1465	S	agT/agC	LAN201;LAN211(hom);W303
chrI	208528	C	T	synonymous_variant	LOW	.	YAR053W	162	54	C	tgC/tgT	LAN201;LAN211(hom)
chrI	208529	A	G	missense_variant	MODERATE	.	YAR053W	163	55	T/A	Aca/Gca	LAN201;LAN211(hom)
chrI	208571	A	G	missense_variant	MODERATE	.	YAR053W	205	69	I/V	Att/Gtt	LAN201;W303
chrI	208588	T	C	synonymous_variant	LOW	.	YAR053W	222	74	Y	taT/taC	LAN201;W303
chrI	208659	T	C	missense_variant	MODERATE	.	YAR053W	293	98	V/A	gTg/gCg	W303
chrI	226686	T	C	synonymous_variant	LOW	PHO11	YAR071W	1227	409	S	tcT/tcC	SK1(het)
chrI	226716	T	C	synonymous_variant	LOW	PHO11	YAR071W	1257	419	N	aaT/aaC	SK1(het)
chrI	226752	T	C	synonymous_variant	LOW	PHO11	YAR071W	1293	431	G	ggT/ggC	SK1(het)
chrI	226755	T	C	synonymous_variant	LOW	PHO11	YAR071W	1296	432	T	acT/acC	SK1(het)
chrI	228164	G	A	synonymous_variant	LOW	IMD1	YAR073W	423	141	K	aaG/aaA	SK1(het)
chrI	228174	G	T	stop_gained	HIGH	IMD1	YAR073W	433	145	G/*	Gga/Tga	SK1(het)
chrI	228175	G	C	missense_variant	MODERATE	IMD1	YAR073W	434	145	G/A	gGa/gCa	SK1(het)
chrI	228182	A	G	synonymous_variant	LOW	IMD1	YAR073W	441	147	A	gcA/gcG	SK1(het)
chrI	228199	C	A	missense_variant	MODERATE	IMD1	YAR073W	458	153	A/E	gCa/gAa	SK1(hom)
chrI	229098	C	T	synonymous_variant	LOW	.	YAR075W	255	85	V	gtC/gtT	W303
chrI	229104	C	A	synonymous_variant	LOW	.	YAR075W	261	87	G	ggC/ggA	W303
chrII	1895	GTGGTAGTAGCATTAGTGCTGGAGTTGGTAGTCGCAT	G	inframe_deletion	MODERATE	.	YBL113C	728-763	243-255	NATTNSSTNATTT/T	aATGCGACTACCAACTCCAGCACTAATGCTACTACCAct/act	SK1(hom)
chrII	5978	TC	T	frameshift_variant	HIGH	.	YBL109W	190	64	P/X	Ccc/cc	SK1(het)
chrII	5983	C	G	missense_variant	MODERATE	.	YBL109W	194	65	S/C	tCt/tGt	BY4742
chrII	5996	C	CA	frameshift_variant	HIGH	.	YBL109W	207-208	69-70	-/X	-/A	SK1(het)
chrII	5999	A	AGT	frameshift_variant	HIGH	.	YBL109W	210-211	70-71	-/X	-/GT	SK1(het)
chrII	8302	CGG	C	frameshift_variant	HIGH	.	YBL108W	127-128	43	G/X	GGg/g	SK1(hom)
chrII	8314	TGA	T	frameshift_variant	HIGH	.	YBL108W	139-140	47	E/X	GAa/a	SK1(hom)
chrII	8317	A	ATG	frameshift_variant	HIGH	.	YBL108W	141-142	47-48	-/X	-/TG	SK1(hom)
chrII	8455	A	G	synonymous_variant	LOW	.	YBL108W	279	93	T	acA/acG	SK1(hom)
chrII	10027	C	T	synonymous_variant	LOW	MIX23	YBL107C	525	175	R	agG/agA	SK1(hom)
chrII	10038	C	T	missense_variant	MODERATE	MIX23	YBL107C	514	172	G/S	Ggc/Agc	SK1(hom)
chrII	10136	G	T	missense_variant	MODERATE	MIX23	YBL107C	416	139	A/E	gCg/gAg	SK1(hom)
chrII	10210	G	A	synonymous_variant	LOW	MIX23	YBL107C	342	114	C	tgC/tgT	SK1(hom)
chrII	10325	T	C	missense_variant	MODERATE	MIX23	YBL107C	227	76	K/R	aAg/aGg	SK1(hom)
chrII	10401	G	A	synonymous_variant	LOW	MIX23	YBL107C	151	51	L	Cta/Tta	SK1(hom)
chrII	10943	G	A	synonymous_variant	LOW	SRO77	YBL106C	2937	979	T	acC/acT	SK1(hom)
chrII	11039	A	G	synonymous_variant	LOW	SRO77	YBL106C	2841	947	Y	taT/taC	SK1(hom)
chrII	11360	T	A	synonymous_variant	LOW	SRO77	YBL106C	2520	840	T	acA/acT	SK1(hom)
chrII	11361	G	C	missense_variant	MODERATE	SRO77	YBL106C	2519	840	T/R	aCa/aGa	SK1(hom)
chrII	11435	G	A	synonymous_variant	LOW	SRO77	YBL106C	2445	815	R	cgC/cgT	SK1(hom)
chrII	11470	T	C	missense_variant	MODERATE	SRO77	YBL106C	2410	804	T/A	Aca/Gca	SK1(hom)
chrII	11545	T	C	missense_variant	MODERATE	SRO77	YBL106C	2335	779	I/V	Att/Gtt	SK1(hom)
chrII	11749	T	C	missense_variant	MODERATE	SRO77	YBL106C	2131	711	N/D	Aat/Gat	SK1(hom)
chrII	12208	G	A	synonymous_variant	LOW	SRO77	YBL106C	1672	558	L	Ctg/Ttg	SK1(hom)
chrII	12578	A	G	synonymous_variant	LOW	SRO77	YBL106C	1302	434	C	tgT/tgC	SK1(hom)
chrII	12914	A	G	synonymous_variant	LOW	SRO77	YBL106C	966	322	A	gcT/gcC	SK1(hom)
chrII	13006	A	C	missense_variant	MODERATE	SRO77	YBL106C	874	292	C/G	Tgt/Ggt	SK1(hom)
chrII	13043	T	C	synonymous_variant	LOW	SRO77	YBL106C	837	279	E	gaA/gaG	SK1(hom)
chrII	13061	G	T	missense_variant	MODERATE	SRO77	YBL106C	819	273	H/Q	caC/caA	SK1(hom)
chrII	13145	A	G	synonymous_variant	LOW	SRO77	YBL106C	735	245	Y	taT/taC	SK1(hom)
chrII	13169	A	C	synonymous_variant	LOW	SRO77	YBL106C	711	237	T	acT/acG	SK1(hom)
chrII	13609	G	T	synonymous_variant	LOW	SRO77	YBL106C	271	91	R	Cgg/Agg	SK1(hom)
chrII	13708	A	G	synonymous_variant	LOW	SRO77	YBL106C	172	58	L	Ttg/Ctg	SK1(hom)
chrII	14472	G	A	synonymous_variant	LOW	PKC1	YBL105C	3225	1075	D	gaC/gaT	SK1(hom)
chrII	15101	T	G	missense_variant	MODERATE	PKC1	YBL105C	2596	866	I/L	Atc/Ctc	BY4742;LAN201;LAN211(hom);W303
chrII	15222	T	A	synonymous_variant	LOW	PKC1	YBL105C	2475	825	V	gtA/gtT	SK1(hom)
chrII	15234	T	C	synonymous_variant	LOW	PKC1	YBL105C	2463	821	L	ttA/ttG	SK1(hom)
chrII	15510	G	T	synonymous_variant	LOW	PKC1	YBL105C	2187	729	T	acC/acA	BY4742;LAN201;LAN211(hom);SK1(hom);W303
chrII	15518	A	G	synonymous_variant	LOW	PKC1	YBL105C	2179	727	L	Tta/Cta	BY4742;LAN201;LAN211(hom);SK1(hom);W303
chrII	15830	A	G	missense_variant	MODERATE	PKC1	YBL105C	1867	623	S/P	Tca/Cca	SK1(hom)
chrII	15880	C	T	missense_variant	MODERATE	PKC1	YBL105C	1817	606	G/E	gGa/gAa	SK1(hom)
chrII	16009	T	G	missense_variant	MODERATE	PKC1	YBL105C	1688	563	Q/P	cAg/cCg	SK1(hom)
chrII	16380	C	T	synonymous_variant	LOW	PKC1	YBL105C	1317	439	G	ggG/ggA	BY4742;LAN201;LAN211(hom);W303
chrII	16392	A	G	synonymous_variant	LOW	PKC1	YBL105C	1305	435	L	ctT/ctC	BY4742;LAN201;LAN211(hom);W303
chrII	16530	C	T	synonymous_variant	LOW	PKC1	YBL105C	1167	389	R	agG/agA	SK1(hom)
chrII	16749	G	A	synonymous_variant	LOW	PKC1	YBL105C	948	316	N	aaC/aaT	SK1(hom)
chrII	18513	A	G	synonymous_variant	LOW	SEA4	YBL104C	2781	927	S	agT/agC	SK1(hom)
chrII	18966	A	G	synonymous_variant	LOW	SEA4	YBL104C	2328	776	S	tcT/tcC	SK1(hom)
chrII	19023	T	C	synonymous_variant	LOW	SEA4	YBL104C	2271	757	V	gtA/gtG	SK1(hom)
chrII	19967	T	C	missense_variant	MODERATE	SEA4	YBL104C	1327	443	I/V	Atc/Gtc	SK1(hom)
chrII	20206	T	C	missense_variant	MODERATE	SEA4	YBL104C	1088	363	N/S	aAt/aGt	SK1(hom)
chrII	20220	G	A	synonymous_variant	LOW	SEA4	YBL104C	1074	358	S	tcC/tcT	SK1(hom)
chrII	20445	A	G	synonymous_variant	LOW	SEA4	YBL104C	849	283	A	gcT/gcC	SK1(hom)
chrII	20568	A	G	synonymous_variant	LOW	SEA4	YBL104C	726	242	Y	taT/taC	SK1(hom)
chrII	21007	A	G	missense_variant	MODERATE	SEA4	YBL104C	287	96	V/A	gTg/gCg	SK1(hom)
chrII	21051	A	G	synonymous_variant	LOW	SEA4	YBL104C	243	81	N	aaT/aaC	SK1(hom)
chrII	22296	C	G	missense_variant	MODERATE	RTG3	YBL103C	1241	414	S/T	aGt/aCt	SK1(hom)
chrII	22375	G	T	missense_variant	MODERATE	RTG3	YBL103C	1162	388	Q/K	Caa/Aaa	SK1(hom)
chrII	22415	T	C	synonymous_variant	LOW	RTG3	YBL103C	1122	374	A	gcA/gcG	SK1(hom)
chrII	23230	A	G	missense_variant	MODERATE	RTG3	YBL103C	307	103	S/P	Tcg/Ccg	SK1(hom)
chrII	24209	T	C	synonymous_variant	LOW	SFT2	YBL102W	112	38	L	Ttg/Ctg	SK1(hom)
chrII	24286	C	T	synonymous_variant	LOW	SFT2	YBL102W	189	63	D	gaC/gaT	SK1(hom)
chrII	24355	T	C	synonymous_variant	LOW	SFT2	YBL102W	258	86	C	tgT/tgC	SK1(hom)
chrII	24379	T	C	synonymous_variant	LOW	SFT2	YBL102W	282	94	C	tgT/tgC	SK1(hom)
chrII	25246	T	C	synonymous_variant	LOW	ECM21	YBL101C	3054	1018	R	agA/agG	SK1(hom)
chrII	25341	T	C	missense_variant	MODERATE	ECM21	YBL101C	2959	987	M/V	Atg/Gtg	SK1(hom)
chrII	25345	A	G	synonymous_variant	LOW	ECM21	YBL101C	2955	985	N	aaT/aaC	SK1(hom)
chrII	25978	G	A	synonymous_variant	LOW	ECM21	YBL101C	2322	774	P	ccC/ccT	SK1(hom)
chrII	26010	C	T	missense_variant	MODERATE	ECM21	YBL101C	2290	764	A/T	Gcc/Acc	SK1(hom)
chrII	26029	G	A	synonymous_variant	LOW	ECM21	YBL101C	2271	757	S	agC/agT	SK1(hom)
chrII	26161	G	A	synonymous_variant	LOW	ECM21	YBL101C	2139	713	G	ggC/ggT	SK1(hom)
chrII	26500	A	C	synonymous_variant	LOW	ECM21	YBL101C	1800	600	V	gtT/gtG	SK1(hom)
chrII	26596	C	G	synonymous_variant	LOW	ECM21	YBL101C	1704	568	P	ccG/ccC	SK1(hom)
chrII	26815	A	G	synonymous_variant	LOW	ECM21	YBL101C	1485	495	P	ccT/ccC	SK1(hom)
chrII	27032	G	A	missense_variant	MODERATE	ECM21	YBL101C	1268	423	T/I	aCt/aTt	SK1(hom)
chrII	27154	G	A	synonymous_variant	LOW	ECM21	YBL101C	1146	382	F	ttC/ttT	SK1(hom)
chrII	27232	A	G	synonymous_variant	LOW	ECM21	YBL101C	1068	356	G	ggT/ggC	SK1(hom)
chrII	27397	T	C	synonymous_variant	LOW	ECM21	YBL101C	903	301	G	ggA/ggG	SK1(hom)
chrII	27441	T	C	missense_variant	MODERATE	ECM21	YBL101C	859	287	I/V	Ata/Gta	SK1(hom)
chrII	27489	TGTTACCTTCTTGCTG	T	inframe_deletion	MODERATE	ECM21	YBL101C	796-810	266-270	QQEGN/-	CAGCAAGAAGGTAAC/-	SK1(hom)
chrII	27663	G	A	synonymous_variant	LOW	ECM21	YBL101C	637	213	L	Cta/Tta	SK1(hom)
chrII	27781	T	C	synonymous_variant	LOW	ECM21	YBL101C	519	173	V	gtA/gtG	SK1(hom)
chrII	27832	C	T	synonymous_variant	LOW	ECM21	YBL101C	468	156	E	gaG/gaA	SK1(hom)
chrII	28538	A	G	missense_variant	MODERATE	.	YBL100W-C	112	38	K/E	Aaa/Gaa	SK1(hom)
chrII	37454	C	T	synonymous_variant	LOW	ATP1	YBL099W	402	134	V	gtC/gtT	SK1(hom)
chrII	37628	C	T	synonymous_variant	LOW	ATP1	YBL099W	576	192	A	gcC/gcT	SK1(hom)
chrII	39234	A	T	synonymous_variant	LOW	BNA4	YBL098W	90	30	L	ctA/ctT	SK1(hom)
chrII	39405	C	T	synonymous_variant	LOW	BNA4	YBL098W	261	87	D	gaC/gaT	SK1(hom)
chrII	39435	T	C	synonymous_variant	LOW	BNA4	YBL098W	291	97	Y	taT/taC	SK1(hom)
chrII	39607	A	G	missense_variant	MODERATE	BNA4	YBL098W	463	155	T/A	Acc/Gcc	SK1(hom)
chrII	40029	C	T	synonymous_variant	LOW	BNA4	YBL098W	885	295	V	gtC/gtT	SK1(hom)
chrII	40245	T	C	synonymous_variant	LOW	BNA4	YBL098W	1101	367	T	acT/acC	SK1(hom)
chrII	40260	G	A	synonymous_variant	LOW	BNA4	YBL098W	1116	372	R	agG/agA	SK1(hom)
chrII	40882	T	C	missense_variant	MODERATE	BRN1	YBL097W	52	18	Y/H	Tat/Cat	SK1(hom)
chrII	40992	C	T	synonymous_variant	LOW	BRN1	YBL097W	162	54	I	atC/atT	SK1(hom)
chrII	41046	T	C	synonymous_variant	LOW	BRN1	YBL097W	216	72	F	ttT/ttC	SK1(hom)
chrII	41124	T	C	synonymous_variant	LOW	BRN1	YBL097W	294	98	G	ggT/ggC	SK1(hom)
chrII	41298	G	A	synonymous_variant	LOW	BRN1	YBL097W	468	156	R	cgG/cgA	SK1(hom)
chrII	41463	C	T	synonymous_variant	LOW	BRN1	YBL097W	633	211	D	gaC/gaT	SK1(hom)
chrII	41484	C	T	synonymous_variant	LOW	BRN1	YBL097W	654	218	F	ttC/ttT	SK1(hom)
chrII	41543	A	G	missense_variant	MODERATE	BRN1	YBL097W	713	238	E/G	gAa/gGa	SK1(hom)
chrII	41637	C	A	synonymous_variant	LOW	BRN1	YBL097W	807	269	S	tcC/tcA	SK1(hom)
chrII	41733	G	C	synonymous_variant	LOW	BRN1	YBL097W	903	301	S	tcG/tcC	SK1(hom)
chrII	41858	C	T	missense_variant	MODERATE	BRN1	YBL097W	1028	343	A/V	gCa/gTa	SK1(hom)
chrII	41913	A	G	synonymous_variant	LOW	BRN1	YBL097W	1083	361	P	ccA/ccG	SK1(hom)
chrII	42187	C	A	missense_variant	MODERATE	BRN1	YBL097W	1357	453	H/N	Cat/Aat	SK1(hom)
chrII	42717	C	T	synonymous_variant	LOW	BRN1	YBL097W	1887	629	F	ttC/ttT	SK1(hom)
chrII	42723	T	C	synonymous_variant	LOW	BRN1	YBL097W	1893	631	I	atT/atC	SK1(hom)
chrII	42726	A	G	synonymous_variant	LOW	BRN1	YBL097W	1896	632	R	cgA/cgG	SK1(hom)
chrII	42921	G	A	synonymous_variant	LOW	BRN1	YBL097W	2091	697	Q	caG/caA	SK1(hom)
chrII	42929	G	A	missense_variant	MODERATE	BRN1	YBL097W	2099	700	S/N	aGt/aAt	SK1(hom)
chrII	43330	G	A	synonymous_variant	LOW	MRX3	YBL095W	54	18	L	ttG/ttA	SK1(hom)
chrII	43348	A	G	synonymous_variant	LOW	MRX3	YBL095W	72	24	T	acA/acG	SK1(hom)
chrII	43654	T	C	synonymous_variant	LOW	MRX3	YBL095W	378	126	D	gaT/gaC	SK1(hom)
chrII	43774	C	G	missense_variant	MODERATE	.	YBL094C	324	108	K/N	aaG/aaC	SK1(hom)
chrII	44008	G	A	missense_variant	MODERATE	MRX3	YBL095W	732	244	M/I	atG/atA	SK1(hom)
chrII	44032	T	C	synonymous_variant	LOW	.	YBL094C	66	22	Q	caA/caG	SK1(hom)
chrII	44047	G	A	synonymous_variant	LOW	.	YBL094C	51	17	G	ggC/ggT	SK1(hom)
chrII	44904	C	T	synonymous_variant	LOW	ROX3	YBL093C	15	5	V	gtG/gtA	SK1(hom)
chrII	46603	T	C	missense_variant	MODERATE	SCS22	YBL091C-A	490	164	T/A	Acc/Gcc	SK1(hom)
chrII	46720	T	C	missense_variant	MODERATE	SCS22	YBL091C-A	373	125	I/V	Ata/Gta	SK1(hom)
chrII	46916	T	C	synonymous_variant	LOW	SCS22	YBL091C-A	177	59	V	gtA/gtG	SK1(hom)
chrII	47612	T	C	synonymous_variant	LOW	MAP2	YBL091C	1017	339	L	ttA/ttG	SK1(hom)
chrII	47900	G	A	synonymous_variant	LOW	MAP2	YBL091C	729	243	I	atC/atT	SK1(hom)
chrII	47948	A	G	synonymous_variant	LOW	MAP2	YBL091C	681	227	T	acT/acC	SK1(hom)
chrII	47971	G	A	synonymous_variant	LOW	MAP2	YBL091C	658	220	L	Cta/Tta	SK1(hom)
chrII	49603	A	G	synonymous_variant	LOW	AVT5	YBL089W	30	10	L	ttA/ttG	SK1(hom)
chrII	49789	C	T	synonymous_variant	LOW	AVT5	YBL089W	216	72	L	ctC/ctT	SK1(hom)
chrII	49999	A	G	missense_variant	MODERATE	AVT5	YBL089W	426	142	I/M	atA/atG	SK1(hom)
chrII	50569	A	G	synonymous_variant	LOW	AVT5	YBL089W	996	332	L	ttA/ttG	SK1(hom)
chrII	50601	C	A	missense_variant	MODERATE	AVT5	YBL089W	1028	343	A/E	gCg/gAg	SK1(hom)
chrII	50611	A	G	synonymous_variant	LOW	AVT5	YBL089W	1038	346	Q	caA/caG	SK1(hom)
chrII	50820	C	T	missense_variant	MODERATE	AVT5	YBL089W	1247	416	T/M	aCg/aTg	SK1(hom)
chrII	50893	G	A	synonymous_variant	LOW	AVT5	YBL089W	1320	440	G	ggG/ggA	SK1(hom)
chrII	50947	A	G	synonymous_variant	LOW	AVT5	YBL089W	1374	458	S	tcA/tcG	SK1(hom)
chrII	51538	T	C	synonymous_variant	LOW	TEL1	YBL088C	7845	2615	L	ttA/ttG	SK1(hom)
chrII	51746	C	T	missense_variant	MODERATE	TEL1	YBL088C	7637	2546	G/D	gGc/gAc	SK1(hom)
chrII	51921	G	A	synonymous_variant	LOW	TEL1	YBL088C	7462	2488	L	Cta/Tta	SK1(hom)
chrII	52035	C	T	missense_variant	MODERATE	TEL1	YBL088C	7348	2450	V/I	Gtc/Atc	SK1(hom)
chrII	52217	C	T	missense_variant	MODERATE	TEL1	YBL088C	7166	2389	R/H	cGc/cAc	SK1(hom)
chrII	52615	C	T	synonymous_variant	LOW	TEL1	YBL088C	6768	2256	E	gaG/gaA	SK1(hom)
chrII	53512	A	C	synonymous_variant	LOW	TEL1	YBL088C	5871	1957	L	ctT/ctG	SK1(hom)
chrII	53554	G	C	synonymous_variant	LOW	TEL1	YBL088C	5829	1943	P	ccC/ccG	SK1(hom)
chrII	53802	A	C	missense_variant	MODERATE	TEL1	YBL088C	5581	1861	L/V	Tta/Gta	SK1(hom)
chrII	53853	T	A	missense_variant	MODERATE	TEL1	YBL088C	5530	1844	S/C	Agc/Tgc	SK1(hom)
chrII	54034	G	A	synonymous_variant	LOW	TEL1	YBL088C	5349	1783	G	ggC/ggT	SK1(hom)
chrII	54042	G	A	synonymous_variant	LOW	TEL1	YBL088C	5341	1781	L	Cta/Tta	SK1(hom)
chrII	54055	A	G	synonymous_variant	LOW	TEL1	YBL088C	5328	1776	N	aaT/aaC	SK1(hom)
chrII	54057	T	C	missense_variant	MODERATE	TEL1	YBL088C	5326	1776	N/D	Aat/Gat	SK1(hom)
chrII	54133	C	T	synonymous_variant	LOW	TEL1	YBL088C	5250	1750	L	ttG/ttA	SK1(hom)
chrII	54156	T	C	missense_variant	MODERATE	TEL1	YBL088C	5227	1743	K/E	Aaa/Gaa	SK1(hom)
chrII	54607	G	A	synonymous_variant	LOW	TEL1	YBL088C	4776	1592	D	gaC/gaT	SK1(hom)
chrII	54682	T	C	missense_variant	MODERATE	TEL1	YBL088C	4701	1567	I/M	atA/atG	SK1(hom)
chrII	54925	G	A	synonymous_variant	LOW	TEL1	YBL088C	4458	1486	F	ttC/ttT	SK1(hom)
chrII	54988	A	G	synonymous_variant	LOW	TEL1	YBL088C	4395	1465	S	tcT/tcC	SK1(hom)
chrII	55182	G	A	missense_variant	MODERATE	TEL1	YBL088C	4201	1401	R/W	Cgg/Tgg	SK1(hom)
chrII	55659	A	C	missense_variant	MODERATE	TEL1	YBL088C	3724	1242	S/A	Tcg/Gcg	SK1(hom)
chrII	56131	G	A	synonymous_variant	LOW	TEL1	YBL088C	3252	1084	Y	taC/taT	SK1(hom)
chrII	56575	A	T	synonymous_variant	LOW	TEL1	YBL088C	2808	936	S	tcT/tcA	SK1(hom)
chrII	56654	G	C	missense_variant	MODERATE	TEL1	YBL088C	2729	910	A/G	gCa/gGa	SK1(hom)
chrII	56942	A	T	missense_variant	MODERATE	TEL1	YBL088C	2441	814	L/Q	cTg/cAg	SK1(hom)
chrII	56974	C	A	synonymous_variant	LOW	TEL1	YBL088C	2409	803	P	ccG/ccT	SK1(hom)
chrII	57115	G	A	synonymous_variant	LOW	TEL1	YBL088C	2268	756	D	gaC/gaT	SK1(hom)
chrII	57316	T	C	synonymous_variant	LOW	TEL1	YBL088C	2067	689	S	tcA/tcG	SK1(hom)
chrII	57450	C	A	missense_variant	MODERATE	TEL1	YBL088C	1933	645	G/C	Ggc/Tgc	SK1(hom)
chrII	57880	G	A	synonymous_variant	LOW	TEL1	YBL088C	1503	501	C	tgC/tgT	SK1(hom)
chrII	58174	A	T	synonymous_variant	LOW	TEL1	YBL088C	1209	403	S	tcT/tcA	SK1(hom)
chrII	58450	G	A	synonymous_variant	LOW	TEL1	YBL088C	933	311	Y	taC/taT	SK1(hom)
chrII	58496	A	G	missense_variant	MODERATE	TEL1	YBL088C	887	296	V/A	gTt/gCt	SK1(hom)
chrII	58609	T	C	synonymous_variant	LOW	TEL1	YBL088C	774	258	T	acA/acG	SK1(hom)
chrII	58647	G	A	synonymous_variant	LOW	TEL1	YBL088C	736	246	L	Cta/Tta	SK1(hom)
chrII	58787	A	T	missense_variant	MODERATE	TEL1	YBL088C	596	199	F/Y	tTt/tAt	SK1(hom)
chrII	59164	G	C	synonymous_variant	LOW	TEL1	YBL088C	219	73	T	acC/acG	SK1(hom)
chrII	59191	G	C	missense_variant	MODERATE	TEL1	YBL088C	192	64	D/E	gaC/gaG	SK1(hom)
chrII	59199	A	G	missense_variant	MODERATE	TEL1	YBL088C	184	62	Y/H	Tac/Cac	SK1(hom)
chrII	59969	G	A	synonymous_variant	LOW	RPL23A	YBL087C	267	89	D	gaC/gaT	SK1(hom)
chrII	61202	C	T	stop_retained_variant	LOW	.	YBL086C	1401	467	*	taG/taA	SK1(hom)
chrII	61208	C	T	synonymous_variant	LOW	.	YBL086C	1395	465	S	tcG/tcA	SK1(hom)
chrII	61287	G	A	missense_variant	MODERATE	.	YBL086C	1316	439	S/F	tCt/tTt	SK1(hom)
chrII	61376	T	C	synonymous_variant	LOW	.	YBL086C	1227	409	S	tcA/tcG	SK1(hom)
chrII	61810	C	T	missense_variant	MODERATE	.	YBL086C	793	265	G/S	Ggt/Agt	SK1(hom)
chrII	62000	T	C	synonymous_variant	LOW	.	YBL086C	603	201	R	agA/agG	SK1(hom)
chrII	62445	T	C	missense_variant	MODERATE	.	YBL086C	158	53	D/G	gAc/gGc	SK1(hom)
chrII	63891	A	T	missense_variant	MODERATE	BOI1	YBL085W	16	6	N/Y	Aat/Tat	SK1(hom)
chrII	64139	C	T	synonymous_variant	LOW	BOI1	YBL085W	264	88	T	acC/acT	SK1(hom)
chrII	64291	G	A	missense_variant	MODERATE	BOI1	YBL085W	416	139	S/N	aGt/aAt	SK1(hom)
chrII	64716	C	G	missense_variant	MODERATE	BOI1	YBL085W	841	281	Q/E	Cag/Gag	SK1(hom)
chrII	64864	A	C	missense_variant	MODERATE	BOI1	YBL085W	989	330	Q/P	cAa/cCa	SK1(hom)
chrII	65171	T	C	synonymous_variant	LOW	BOI1	YBL085W	1296	432	Y	taT/taC	SK1(hom)
chrII	65309	G	A	synonymous_variant	LOW	BOI1	YBL085W	1434	478	L	ctG/ctA	SK1(hom)
chrII	65480	G	A	synonymous_variant	LOW	BOI1	YBL085W	1605	535	R	agG/agA	SK1(hom)
chrII	65858	C	A	synonymous_variant	LOW	BOI1	YBL085W	1983	661	S	tcC/tcA	SK1(hom)
chrII	65975	C	T	synonymous_variant	LOW	BOI1	YBL085W	2100	700	H	caC/caT	SK1(hom)
chrII	66052	T	C	missense_variant	MODERATE	BOI1	YBL085W	2177	726	F/S	tTt/tCt	SK1(hom)
chrII	66467	G	A	synonymous_variant	LOW	BOI1	YBL085W	2592	864	G	ggG/ggA	SK1(hom)
chrII	66479	A	G	synonymous_variant	LOW	BOI1	YBL085W	2604	868	T	acA/acG	SK1(hom)
chrII	66503	A	G	synonymous_variant	LOW	BOI1	YBL085W	2628	876	A	gcA/gcG	SK1(hom)
chrII	66566	T	C	synonymous_variant	LOW	BOI1	YBL085W	2691	897	I	atT/atC	SK1(hom)
chrII	66584	C	T	synonymous_variant	LOW	BOI1	YBL085W	2709	903	V	gtC/gtT	SK1(hom)
chrII	66717	C	A	missense_variant	MODERATE	BOI1	YBL085W	2842	948	Q/K	Caa/Aaa	SK1(hom)
chrII	67361	A	G	synonymous_variant	LOW	CDC27	YBL084C	2085	695	A	gcT/gcC	SK1(hom)
chrII	68282	GTTATTATTATTATTATTATTATTATTATTATTATTATTATTA	G	inframe_deletion	MODERATE	CDC27	YBL084C	1122-1163	374-388	NNNNNNNNNNNNNNN/N	aaTAATAATAATAATAATAATAATAATAATAATAATAATAATAAc/aac	SK1(hom)
chrII	68817	A	G	missense_variant	MODERATE	CDC27	YBL084C	629	210	I/T	aTt/aCt	SK1(hom)
chrII	68834	C	T	synonymous_variant	LOW	CDC27	YBL084C	612	204	K	aaG/aaA	LAN201;LAN211(hom);SK1(hom)
chrII	69355	G	C	missense_variant	MODERATE	CDC27	YBL084C	91	31	Q/E	Cag/Gag	SK1(hom)
chrII	69772	A	G	missense_variant	MODERATE	.	YBL083C	367	123	Y/H	Tat/Cat	SK1(hom)
chrII	69817	A	G	missense_variant	MODERATE	.	YBL083C	322	108	W/R	Tgg/Cgg	SK1(hom)
chrII	69823	C	T	missense_variant	MODERATE	.	YBL083C	316	106	A/T	Gct/Act	SK1(hom)
chrII	69840	G	A	missense_variant	MODERATE	.	YBL083C	299	100	S/F	tCt/tTt	SK1(hom)
chrII	69901	G	A	synonymous_variant	LOW	ALG3	YBL082C	1227	409	S	tcC/tcT	SK1(hom)
chrII	70006	A	G	missense_variant	MODERATE	.	YBL083C	133	45	S/P	Tct/Cct	SK1(hom)
chrII	70394	G	A	missense_variant	MODERATE	ALG3	YBL082C	734	245	T/I	aCt/aTt	SK1(hom)
chrII	70420	G	C	missense_variant	MODERATE	ALG3	YBL082C	708	236	I/M	atC/atG	SK1(hom)
chrII	70638	A	G	synonymous_variant	LOW	ALG3	YBL082C	490	164	L	Ttg/Ctg	SK1(hom)
chrII	70774	C	T	synonymous_variant	LOW	ALG3	YBL082C	354	118	E	gaG/gaA	SK1(hom)
chrII	71930	T	C	missense_variant	MODERATE	.	YBL081W	65	22	L/S	tTg/tCg	LAN201;LAN211(hom)
chrII	72018	C	G	synonymous_variant	LOW	.	YBL081W	153	51	P	ccC/ccG	SK1(hom)
chrII	72095	C	T	missense_variant	MODERATE	.	YBL081W	230	77	P/L	cCa/cTa	LAN201;LAN211(hom)
chrII	72096	A	T	synonymous_variant	LOW	.	YBL081W	231	77	P	ccA/ccT	SK1(hom)
chrII	72117	A	G	synonymous_variant	LOW	.	YBL081W	252	84	Q	caA/caG	LAN201;LAN211(hom);SK1(hom)
chrII	72141	G	T	synonymous_variant	LOW	.	YBL081W	276	92	S	tcG/tcT	SK1(hom)
chrII	72233	A	G	missense_variant	MODERATE	.	YBL081W	368	123	N/S	aAt/aGt	SK1(hom)
chrII	72346	C	CACA	inframe_insertion	MODERATE	.	YBL081W	481-482	161	H/HN	cac/cACAac	SK1(hom)
chrII	72368	A	ACAACAG	inframe_insertion	MODERATE	.	YBL081W	503-504	168	N/NNS	aac/aaCAACAGc	LAN201;LAN211(hom)
chrII	72374	A	G	missense_variant	MODERATE	.	YBL081W	509	170	N/S	aAc/aGc	SK1(hom)
chrII	72380	A	ACAGCAACAG	inframe_insertion	MODERATE	.	YBL081W	515-516	172	N/NSNS	aac/aaCAGCAACAGc	SK1(hom)
chrII	72395	G	A	missense_variant	MODERATE	.	YBL081W	530	177	S/N	aGc/aAc	LAN201;LAN211(hom);SK1(hom)
chrII	72420	C	T	synonymous_variant	LOW	.	YBL081W	555	185	N	aaC/aaT	SK1(hom)
chrII	73226	C	T	synonymous_variant	LOW	PET112	YBL080C	1470	490	Q	caG/caA	SK1(hom)
chrII	73337	T	C	synonymous_variant	LOW	PET112	YBL080C	1359	453	Q	caA/caG	LAN201;LAN211(hom)
chrII	73354	C	T	missense_variant	MODERATE	PET112	YBL080C	1342	448	E/K	Gag/Aag	LAN201;LAN211(hom);SK1(hom)
chrII	73448	A	G	synonymous_variant	LOW	PET112	YBL080C	1248	416	P	ccT/ccC	LAN201;LAN211(hom)
chrII	73452	G	C	missense_variant	MODERATE	PET112	YBL080C	1244	415	P/R	cCt/cGt	LAN201;LAN211(hom)
chrII	73470	T	C	missense_variant	MODERATE	PET112	YBL080C	1226	409	K/R	aAa/aGa	LAN201;LAN211(hom)
chrII	73472	G	A	synonymous_variant	LOW	PET112	YBL080C	1224	408	A	gcC/gcT	SK1(hom)
chrII	73641	T	C	missense_variant	MODERATE	PET112	YBL080C	1055	352	N/S	aAt/aGt	SK1(hom)
chrII	73697	A	C	missense_variant	MODERATE	PET112	YBL080C	999	333	I/M	atT/atG	SK1(hom)
chrII	73943	G	A	synonymous_variant	LOW	PET112	YBL080C	753	251	I	atC/atT	SK1(hom)
chrII	74263	C	T	missense_variant	MODERATE	PET112	YBL080C	433	145	A/T	Gcc/Acc	LAN201;LAN211(hom)
chrII	74291	C	A	synonymous_variant	LOW	PET112	YBL080C	405	135	S	tcG/tcT	LAN201;LAN211(hom)
chrII	74441	A	G	synonymous_variant	LOW	PET112	YBL080C	255	85	F	ttT/ttC	LAN201;LAN211(hom)
chrII	74528	T	C	synonymous_variant	LOW	PET112	YBL080C	168	56	L	ctA/ctG	LAN201;LAN211(hom)
chrII	74585	C	A	synonymous_variant	LOW	PET112	YBL080C	111	37	T	acG/acT	LAN201;LAN211(hom)
chrII	75564	C	T	synonymous_variant	LOW	NUP170	YBL079W	306	102	D	gaC/gaT	SK1(hom)
chrII	75576	G	A	synonymous_variant	LOW	NUP170	YBL079W	318	106	K	aaG/aaA	SK1(hom)
chrII	75822	T	C	synonymous_variant	LOW	NUP170	YBL079W	564	188	N	aaT/aaC	SK1(hom)
chrII	75903	C	A	synonymous_variant	LOW	NUP170	YBL079W	645	215	A	gcC/gcA	SK1(het)
chrII	75904	T	C	synonymous_variant	LOW	NUP170	YBL079W	646	216	L	Ttg/Ctg	SK1(het)
chrII	75914	C	T	missense_variant	MODERATE	NUP170	YBL079W	656	219	P/L	cCt/cTt	SK1(het)
chrII	75924	C	T	synonymous_variant	LOW	NUP170	YBL079W	666	222	N	aaC/aaT	SK1(het)
chrII	75925	AC	A	frameshift_variant	HIGH	NUP170	YBL079W	668	223	T/X	aCc/ac	SK1(het)
chrII	75931	G	T	missense_variant	MODERATE	NUP170	YBL079W	673	225	V/L	Gtg/Ttg	SK1(het)
chrII	75941	T	C	missense_variant	MODERATE	NUP170	YBL079W	683	228	V/A	gTg/gCg	SK1(het)
chrII	75945	G	A	synonymous_variant	LOW	NUP170	YBL079W	687	229	K	aaG/aaA	SK1(het)
chrII	75949	C	T	synonymous_variant	LOW	NUP170	YBL079W	691	231	L	Cta/Tta	SK1(het)
chrII	75965	C	A	missense_variant	MODERATE	NUP170	YBL079W	707	236	T/K	aCg/aAg	SK1(het)
chrII	75984	G	T	missense_variant	MODERATE	NUP170	YBL079W	726	242	M/I	atG/atT	SK1(het)
chrII	76006	G	A	missense_variant	MODERATE	NUP170	YBL079W	748	250	A/T	Gcc/Acc	SK1(het)
chrII	76007	C	T	missense_variant	MODERATE	NUP170	YBL079W	749	250	A/V	gCc/gTc	SK1(het)
chrII	76022	G	C	missense_variant	MODERATE	NUP170	YBL079W	764	255	S/T	aGt/aCt	SK1(het)
chrII	76053	A	G	synonymous_variant	LOW	NUP170	YBL079W	795	265	V	gtA/gtG	SK1(het)
chrII	76060	A	G	missense_variant	MODERATE	NUP170	YBL079W	802	268	I/V	Att/Gtt	SK1(het)
chrII	76062	T	C	synonymous_variant	LOW	NUP170	YBL079W	804	268	I	atT/atC	SK1(het)
chrII	76074	C	A	missense_variant	MODERATE	NUP170	YBL079W	816	272	D/E	gaC/gaA	SK1(het)
chrII	76078	G	A	missense_variant	MODERATE	NUP170	YBL079W	820	274	V/M	Gtg/Atg	SK1(het)
chrII	76094	C	T	missense_variant	MODERATE	NUP170	YBL079W	836	279	S/L	tCg/tTg	SK1(het)
chrII	76112	C	T	missense_variant	MODERATE	NUP170	YBL079W	854	285	A/V	gCa/gTa	SK1(het)
chrII	76124	G	C	missense_variant	MODERATE	NUP170	YBL079W	866	289	S/T	aGt/aCt	SK1(het)
chrII	76157	G	C	missense_variant	MODERATE	NUP170	YBL079W	899	300	G/A	gGt/gCt	SK1(het)
chrII	76164	T	C	synonymous_variant	LOW	NUP170	YBL079W	906	302	D	gaT/gaC	SK1(het)
chrII	76203	A	G	synonymous_variant	LOW	NUP170	YBL079W	945	315	T	acA/acG	SK1(hom)
chrII	76212	C	T	synonymous_variant	LOW	NUP170	YBL079W	954	318	A	gcC/gcT	SK1(hom)
chrII	76314	T	G	synonymous_variant	LOW	NUP170	YBL079W	1056	352	S	tcT/tcG	SK1(hom)
chrII	76362	C	T	synonymous_variant	LOW	NUP170	YBL079W	1104	368	I	atC/atT	SK1(hom)
chrII	76470	C	T	synonymous_variant	LOW	NUP170	YBL079W	1212	404	T	acC/acT	SK1(hom)
chrII	76676	C	T	missense_variant	MODERATE	NUP170	YBL079W	1418	473	T/I	aCt/aTt	SK1(hom)
chrII	76725	G	C	synonymous_variant	LOW	NUP170	YBL079W	1467	489	A	gcG/gcC	SK1(hom)
chrII	76869	G	A	synonymous_variant	LOW	NUP170	YBL079W	1611	537	K	aaG/aaA	LAN201;LAN211(hom);SK1(hom)
chrII	76953	C	T	synonymous_variant	LOW	NUP170	YBL079W	1695	565	V	gtC/gtT	SK1(hom)
chrII	77034	C	T	synonymous_variant	LOW	NUP170	YBL079W	1776	592	Y	taC/taT	SK1(hom)
chrII	77073	T	C	synonymous_variant	LOW	NUP170	YBL079W	1815	605	V	gtT/gtC	SK1(hom)
chrII	77094	G	A	synonymous_variant	LOW	NUP170	YBL079W	1836	612	S	tcG/tcA	SK1(hom)
chrII	77154	C	T	synonymous_variant	LOW	NUP170	YBL079W	1896	632	Y	taC/taT	SK1(hom)
chrII	77328	T	C	synonymous_variant	LOW	NUP170	YBL079W	2070	690	N	aaT/aaC	SK1(hom)
chrII	77577	T	C	synonymous_variant	LOW	NUP170	YBL079W	2319	773	I	atT/atC	LAN201;LAN211(hom);SK1(hom)
chrII	77651	T	C	missense_variant	MODERATE	NUP170	YBL079W	2393	798	V/A	gTg/gCg	LAN201;LAN211(hom);SK1(hom)
chrII	77658	C	A	synonymous_variant	LOW	NUP170	YBL079W	2400	800	S	tcC/tcA	SK1(hom)
chrII	77699	T	A	missense_variant	MODERATE	NUP170	YBL079W	2441	814	I/N	aTt/aAt	LAN201;LAN211(hom);SK1(hom)
chrII	77714	G	C	missense_variant	MODERATE	NUP170	YBL079W	2456	819	S/T	aGt/aCt	LAN201;LAN211(hom);SK1(hom)
chrII	77736	G	T	missense_variant	MODERATE	NUP170	YBL079W	2478	826	R/S	agG/agT	SK1(hom)
chrII	77748	A	G	synonymous_variant	LOW	NUP170	YBL079W	2490	830	S	tcA/tcG	LAN201;LAN211(hom);SK1(hom)
chrII	77835	A	C	synonymous_variant	LOW	NUP170	YBL079W	2577	859	S	tcA/tcC	LAN201;LAN211(hom)
chrII	78183	C	T	synonymous_variant	LOW	NUP170	YBL079W	2925	975	I	atC/atT	LAN201;LAN211(hom)
chrII	78207	T	C	synonymous_variant	LOW	NUP170	YBL079W	2949	983	Y	taT/taC	LAN201;LAN211(hom)
chrII	78234	T	C	synonymous_variant	LOW	NUP170	YBL079W	2976	992	C	tgT/tgC	SK1(hom)
chrII	78288	T	C	synonymous_variant	LOW	NUP170	YBL079W	3030	1010	L	ctT/ctC	LAN201;LAN211(hom)
chrII	78537	T	C	synonymous_variant	LOW	NUP170	YBL079W	3279	1093	D	gaT/gaC	LAN201;LAN211(hom)
chrII	78701	C	T	missense_variant	MODERATE	NUP170	YBL079W	3443	1148	A/V	gCc/gTc	LAN201;LAN211(hom);SK1(hom)
chrII	78705	C	T	synonymous_variant	LOW	NUP170	YBL079W	3447	1149	A	gcC/gcT	LAN201;LAN211(hom);SK1(hom)
chrII	79121	C	T	missense_variant	MODERATE	NUP170	YBL079W	3863	1288	A/V	gCc/gTc	SK1(hom)
chrII	79329	A	G	synonymous_variant	LOW	NUP170	YBL079W	4071	1357	K	aaA/aaG	SK1(hom)
chrII	79359	G	A	synonymous_variant	LOW	NUP170	YBL079W	4101	1367	L	ctG/ctA	SK1(hom)
chrII	79464	A	T	synonymous_variant	LOW	NUP170	YBL079W	4206	1402	L	ctA/ctT	LAN201;LAN211(hom)
chrII	79464	A	G	synonymous_variant	LOW	NUP170	YBL079W	4206	1402	L	ctA/ctG	SK1(hom)
chrII	79470	G	A	synonymous_variant	LOW	NUP170	YBL079W	4212	1404	K	aaG/aaA	LAN201;LAN211(hom)
chrII	79692	A	C	missense_variant	MODERATE	NUP170	YBL079W	4434	1478	K/N	aaA/aaC	LAN201;LAN211(hom);SK1(hom)
chrII	80573	A	G	synonymous_variant	LOW	ATG8	YBL078C	159	53	A	gcT/gcC	SK1(hom)
chrII	81136	A	G	synonymous_variant	LOW	ILS1	YBL076C	3126	1042	I	atT/atC	SK1(hom)
chrII	81388	G	A	synonymous_variant	LOW	ILS1	YBL076C	2874	958	V	gtC/gtT	LAN201;LAN211(hom)
chrII	81418	A	G	synonymous_variant	LOW	ILS1	YBL076C	2844	948	N	aaT/aaC	LAN201;LAN211(hom)
chrII	81427	T	A	synonymous_variant	LOW	ILS1	YBL076C	2835	945	G	ggA/ggT	LAN201;LAN211(hom)
chrII	81448	G	A	synonymous_variant	LOW	ILS1	YBL076C	2814	938	A	gcC/gcT	LAN201;LAN211(hom)
chrII	81451	A	G	synonymous_variant	LOW	ILS1	YBL076C	2811	937	V	gtT/gtC	LAN201;LAN211(hom)
chrII	81460	C	T	synonymous_variant	LOW	ILS1	YBL076C	2802	934	K	aaG/aaA	LAN201;LAN211(hom)
chrII	81478	T	C	synonymous_variant	LOW	ILS1	YBL076C	2784	928	E	gaA/gaG	LAN201;LAN211(hom)
chrII	81655	T	C	synonymous_variant	LOW	ILS1	YBL076C	2607	869	K	aaA/aaG	LAN201;LAN211(hom);SK1(hom)
chrII	81826	C	T	synonymous_variant	LOW	ILS1	YBL076C	2436	812	K	aaG/aaA	SK1(hom)
chrII	81997	T	C	synonymous_variant	LOW	ILS1	YBL076C	2265	755	L	ttA/ttG	LAN201;LAN211(hom);SK1(hom)
chrII	82087	A	G	synonymous_variant	LOW	ILS1	YBL076C	2175	725	N	aaT/aaC	SK1(hom)
chrII	82573	C	T	synonymous_variant	LOW	ILS1	YBL076C	1689	563	L	ttG/ttA	LAN201;LAN211(hom);SK1(hom)
chrII	82750	G	T	synonymous_variant	LOW	ILS1	YBL076C	1512	504	V	gtC/gtA	LAN201;LAN211(hom)
chrII	83659	G	A	synonymous_variant	LOW	ILS1	YBL076C	603	201	N	aaC/aaT	LAN201;LAN211(hom);SK1(hom)
chrII	83662	A	G	synonymous_variant	LOW	ILS1	YBL076C	600	200	V	gtT/gtC	LAN201;LAN211(hom);SK1(hom)
chrII	83698	C	T	synonymous_variant	LOW	ILS1	YBL076C	564	188	L	ttG/ttA	LAN201;LAN211(hom);SK1(hom)
chrII	83713	G	C	synonymous_variant	LOW	ILS1	YBL076C	549	183	G	ggC/ggG	LAN201;LAN211(hom);SK1(hom)
chrII	83944	G	A	synonymous_variant	LOW	ILS1	YBL076C	318	106	D	gaC/gaT	LAN201;LAN211(hom);SK1(hom)
chrII	84532	T	C	synonymous_variant	LOW	SSA3	YBL075C	1917	639	E	gaA/gaG	SK1(hom)
chrII	84553	C	T	synonymous_variant	LOW	SSA3	YBL075C	1896	632	S	tcG/tcA	LAN201;LAN211(hom);SK1(hom)
chrII	84589	C	G	synonymous_variant	LOW	SSA3	YBL075C	1860	620	G	ggG/ggC	LAN201;LAN211(hom);SK1(hom)
chrII	84590	C	G	missense_variant	MODERATE	SSA3	YBL075C	1859	620	G/A	gGg/gCg	LAN201;LAN211(hom);SK1(hom)
chrII	84631	C	G	synonymous_variant	LOW	SSA3	YBL075C	1818	606	T	acG/acC	LAN201;LAN211(hom);SK1(hom)
chrII	84685	G	A	synonymous_variant	LOW	SSA3	YBL075C	1764	588	D	gaC/gaT	LAN201;LAN211(hom)
chrII	84718	G	A	synonymous_variant	LOW	SSA3	YBL075C	1731	577	D	gaC/gaT	LAN201;LAN211(hom)
chrII	84736	C	T	synonymous_variant	LOW	SSA3	YBL075C	1713	571	A	gcG/gcA	LAN201;LAN211(hom)
chrII	84823	C	T	synonymous_variant	LOW	SSA3	YBL075C	1626	542	S	tcG/tcA	LAN201;LAN211(hom);SK1(hom)
chrII	84862	C	T	synonymous_variant	LOW	SSA3	YBL075C	1587	529	R	agG/agA	SK1(hom)
chrII	84976	C	T	synonymous_variant	LOW	SSA3	YBL075C	1473	491	K	aaG/aaA	SK1(hom)
chrII	84985	A	T	synonymous_variant	LOW	SSA3	YBL075C	1464	488	A	gcT/gcA	LAN201;LAN211(hom)
chrII	85060	C	T	synonymous_variant	LOW	SSA3	YBL075C	1389	463	P	ccG/ccA	LAN201;LAN211(hom)
chrII	85339	A	G	synonymous_variant	LOW	SSA3	YBL075C	1110	370	G	ggT/ggC	LAN201;LAN211(hom);SK1(hom)
chrII	85504	T	C	synonymous_variant	LOW	SSA3	YBL075C	945	315	V	gtA/gtG	LAN201;LAN211(hom);SK1(hom)
chrII	85528	T	C	synonymous_variant	LOW	SSA3	YBL075C	921	307	L	ttA/ttG	LAN201;LAN211(hom);SK1(hom)
chrII	85816	A	G	synonymous_variant	LOW	SSA3	YBL075C	633	211	D	gaT/gaC	LAN201;LAN211(hom);SK1(hom)
chrII	85903	G	A	synonymous_variant	LOW	SSA3	YBL075C	546	182	G	ggC/ggT	LAN201;LAN211(hom);SK1(hom)
chrII	86251	A	G	synonymous_variant	LOW	SSA3	YBL075C	198	66	F	ttT/ttC	LAN201;LAN211(hom)
chrII	86293	G	A	synonymous_variant	LOW	SSA3	YBL075C	156	52	A	gcC/gcT	SK1(hom)
chrII	86416	T	C	synonymous_variant	LOW	SSA3	YBL075C	33	11	T	acA/acG	LAN201;LAN211(hom);SK1(hom)
chrII	86784	C	G	missense_variant	MODERATE	AAR2	YBL074C	1006	336	D/H	Gat/Cat	SK1(hom)
chrII	87016	T	C	synonymous_variant	LOW	AAR2	YBL074C	774	258	K	aaA/aaG	SK1(hom)
chrII	87058	A	G	synonymous_variant	LOW	AAR2	YBL074C	732	244	H	caT/caC	LAN201;LAN211(hom);SK1(hom)
chrII	87294	C	T	missense_variant	MODERATE	AAR2	YBL074C	496	166	A/T	Gcc/Acc	LAN201;LAN211(hom);SK1(hom)
chrII	87772	A	G	missense_variant	MODERATE	.	YBL073W	127	43	K/E	Aaa/Gaa	LAN201;LAN211(hom);SK1(hom)
chrII	87809	A	G	missense_variant	MODERATE	.	YBL073W	164	55	Y/C	tAt/tGt	LAN201;LAN211(hom);SK1(hom)
chrII	87833	A	G	missense_variant	MODERATE	.	YBL073W	188	63	D/G	gAt/gGt	SK1(hom)
chrII	87907	AT	A	frameshift_variant	HIGH	.	YBL073W	263	88	I/X	aTt/at	LAN201;LAN211(hom)
chrII	89547	A	G	missense_variant	MODERATE	.	YBL071C-B	10	4	F/L	Ttt/Ctt	LAN201;LAN211(hom);SK1(hom)
chrII	90014	A	G	missense_variant	MODERATE	KTI11	YBL071W-A	37	13	T/A	Acg/Gcg	LAN201;LAN211(hom)
chrII	90193	C	A	synonymous_variant	LOW	KTI11	YBL071W-A	216	72	I	atC/atA	LAN201;LAN211(hom)
chrII	90196	C	A	missense_variant	MODERATE	KTI11	YBL071W-A	219	73	H/Q	caC/caA	LAN201;LAN211(hom);SK1(hom)
chrII	90202	T	G	synonymous_variant	LOW	KTI11	YBL071W-A	225	75	P	ccT/ccG	LAN201;LAN211(hom)
chrII	90223	C	T	stop_retained_variant	LOW	.	YBL071C	309	103	*	taG/taA	SK1(hom)
chrII	90237	C	T	missense_variant	MODERATE	.	YBL071C	295	99	A/T	Gcc/Acc	LAN201;LAN211(hom)
chrII	90273	T	C	missense_variant	MODERATE	.	YBL071C	259	87	S/G	Agc/Ggc	LAN201;LAN211(hom)
chrII	90281	T	TG	frameshift_variant	HIGH	.	YBL071C	250-251	84	K/TX	aag/aCag	LAN201;LAN211(hom)
chrII	90282	T	G	missense_variant	MODERATE	.	YBL071C	250	84	K/Q	Aag/Cag	LAN201;LAN211(hom)
chrII	90326	C	T	missense_variant	MODERATE	.	YBL071C	206	69	R/Q	cGg/cAg	LAN201;LAN211(hom)
chrII	90685	G	A	stop_gained	HIGH	.	YBL070C	241	81	R/*	Cga/Tga	SK1(hom)
chrII	90695	G	A	synonymous_variant	LOW	.	YBL070C	231	77	F	ttC/ttT	LAN201;LAN211(hom)
chrII	90715	G	C	missense_variant	MODERATE	.	YBL070C	211	71	Q/E	Caa/Gaa	LAN201;LAN211(hom);SK1(hom)
chrII	91043	G	A	synonymous_variant	LOW	AST1	YBL069W	303	101	S	tcG/tcA	LAN201;LAN211(hom)
chrII	91126	A	C	missense_variant	MODERATE	AST1	YBL069W	386	129	H/P	cAc/cCc	LAN201;LAN211(hom)
chrII	91278	C	T	synonymous_variant	LOW	AST1	YBL069W	538	180	L	Ctg/Ttg	LAN201;LAN211(hom)
chrII	91811	C	T	synonymous_variant	LOW	.	YBL068W-A	18	6	I	atC/atT	LAN201;LAN211(hom)
chrII	91895	C	T	synonymous_variant	LOW	.	YBL068W-A	102	34	G	ggC/ggT	LAN201;LAN211(hom)
chrII	92818	T	C	synonymous_variant	LOW	PRS4	YBL068W	405	135	H	caT/caC	SK1(hom)
chrII	93100	A	G	synonymous_variant	LOW	PRS4	YBL068W	687	229	L	ttA/ttG	SK1(hom)
chrII	93696	G	A	synonymous_variant	LOW	UBP13	YBL067C	2187	729	N	aaC/aaT	SK1(hom)
chrII	93731	A	T	missense_variant	MODERATE	UBP13	YBL067C	2152	718	L/M	Ttg/Atg	SK1(hom)
chrII	93772	C	T	missense_variant	MODERATE	UBP13	YBL067C	2111	704	S/N	aGt/aAt	SK1(hom)
chrII	93782	T	C	missense_variant	MODERATE	UBP13	YBL067C	2101	701	T/A	Act/Gct	SK1(hom)
chrII	93811	T	C	missense_variant	MODERATE	UBP13	YBL067C	2072	691	N/S	aAt/aGt	LAN201;LAN211(hom);SK1(hom)
chrII	93929	C	T	missense_variant	MODERATE	UBP13	YBL067C	1954	652	G/S	Ggt/Agt	SK1(hom)
chrII	93981	A	G	synonymous_variant	LOW	UBP13	YBL067C	1902	634	F	ttT/ttC	SK1(hom)
chrII	94857	G	A	synonymous_variant	LOW	UBP13	YBL067C	1026	342	S	tcC/tcT	SK1(hom)
chrII	95078	T	C	missense_variant	MODERATE	UBP13	YBL067C	805	269	K/E	Aaa/Gaa	SK1(hom)
chrII	95093	T	G	missense_variant	MODERATE	UBP13	YBL067C	790	264	I/L	Ata/Cta	SK1(hom)
chrII	95270	C	T	missense_variant	MODERATE	UBP13	YBL067C	613	205	G/S	Ggt/Agt	SK1(hom)
chrII	95343	T	C	synonymous_variant	LOW	UBP13	YBL067C	540	180	Q	caA/caG	SK1(hom)
chrII	95360	A	G	missense_variant	MODERATE	UBP13	YBL067C	523	175	S/P	Tca/Cca	SK1(hom)
chrII	95376	C	T	synonymous_variant	LOW	UBP13	YBL067C	507	169	L	ttG/ttA	SK1(hom)
chrII	96789	C	T	synonymous_variant	LOW	SEF1	YBL066C	3327	1109	K	aaG/aaA	SK1(hom)
chrII	97068	A	G	synonymous_variant	LOW	SEF1	YBL066C	3048	1016	N	aaT/aaC	SK1(hom)
chrII	97341	T	C	missense_variant	MODERATE	SEF1	YBL066C	2775	925	I/M	atA/atG	SK1(hom)
chrII	97345	T	C	missense_variant	MODERATE	SEF1	YBL066C	2771	924	D/G	gAc/gGc	SK1(hom)
chrII	97530	T	C	synonymous_variant	LOW	SEF1	YBL066C	2586	862	L	ttA/ttG	SK1(hom)
chrII	97557	G	A	synonymous_variant	LOW	SEF1	YBL066C	2559	853	T	acC/acT	SK1(hom)
chrII	97590	T	C	synonymous_variant	LOW	SEF1	YBL066C	2526	842	V	gtA/gtG	SK1(hom)
chrII	97676	T	C	missense_variant	MODERATE	SEF1	YBL066C	2440	814	T/A	Act/Gct	SK1(hom)
chrII	97884	G	A	synonymous_variant	LOW	SEF1	YBL066C	2232	744	F	ttC/ttT	SK1(hom)
chrII	98301	A	G	synonymous_variant	LOW	SEF1	YBL066C	1815	605	D	gaT/gaC	SK1(hom)
chrII	98470	T	A	missense_variant	MODERATE	SEF1	YBL066C	1646	549	H/L	cAc/cTc	SK1(hom)
chrII	98568	T	C	synonymous_variant	LOW	SEF1	YBL066C	1548	516	E	gaA/gaG	SK1(hom)
chrII	98703	G	A	synonymous_variant	LOW	SEF1	YBL066C	1413	471	F	ttC/ttT	SK1(hom)
chrII	98853	G	C	synonymous_variant	LOW	SEF1	YBL066C	1263	421	S	tcC/tcG	SK1(hom)
chrII	98907	G	A	synonymous_variant	LOW	SEF1	YBL066C	1209	403	S	agC/agT	SK1(hom)
chrII	98940	A	T	synonymous_variant	LOW	SEF1	YBL066C	1176	392	S	tcT/tcA	SK1(hom)
chrII	99188	C	T	missense_variant	MODERATE	SEF1	YBL066C	928	310	D/N	Gat/Aat	SK1(hom)
chrII	99228	T	C	synonymous_variant	LOW	SEF1	YBL066C	888	296	P	ccA/ccG	SK1(hom)
chrII	99449	T	C	missense_variant	MODERATE	SEF1	YBL066C	667	223	K/E	Aaa/Gaa	LAN201;LAN211(hom)
chrII	99630	G	C	synonymous_variant	LOW	SEF1	YBL066C	486	162	S	tcC/tcG	SK1(hom)
chrII	100295	G	A	synonymous_variant	LOW	.	YBL065W	333	111	K	aaG/aaA	SK1(hom)
chrII	100413	A	G	synonymous_variant	LOW	PRX1	YBL064C	744	248	F	ttT/ttC	SK1(hom)
chrII	100740	A	G	synonymous_variant	LOW	PRX1	YBL064C	417	139	V	gtT/gtC	LAN201;LAN211(hom)
chrII	101103	A	G	synonymous_variant	LOW	PRX1	YBL064C	54	18	P	ccT/ccC	SK1(hom)
chrII	102053	T	C	synonymous_variant	LOW	KIP1	YBL063W	168	56	Y	taT/taC	LAN201;LAN211(hom);SK1(hom)
chrII	102116	A	G	synonymous_variant	LOW	KIP1	YBL063W	231	77	T	acA/acG	SK1(hom)
chrII	102386	A	G	synonymous_variant	LOW	KIP1	YBL063W	501	167	L	ctA/ctG	SK1(hom)
chrII	102419	G	A	synonymous_variant	LOW	KIP1	YBL063W	534	178	R	cgG/cgA	SK1(hom)
chrII	102432	T	C	synonymous_variant	LOW	KIP1	YBL063W	547	183	L	Ttg/Ctg	SK1(hom)
chrII	102815	C	T	synonymous_variant	LOW	KIP1	YBL063W	930	310	G	ggC/ggT	SK1(hom)
chrII	103652	C	T	synonymous_variant	LOW	KIP1	YBL063W	1767	589	G	ggC/ggT	LAN201;LAN211(hom);SK1(hom)
chrII	103960	C	A	missense_variant	MODERATE	KIP1	YBL063W	2075	692	T/N	aCt/aAt	LAN201;LAN211(hom)
chrII	104099	A	C	missense_variant	MODERATE	KIP1	YBL063W	2214	738	Q/H	caA/caC	SK1(hom)
chrII	104242	C	T	missense_variant	MODERATE	KIP1	YBL063W	2357	786	S/F	tCt/tTt	SK1(hom)
chrII	104372	C	T	synonymous_variant	LOW	KIP1	YBL063W	2487	829	I	atC/atT	SK1(hom)
chrII	104384	C	T	synonymous_variant	LOW	KIP1	YBL063W	2499	833	R	cgC/cgT	SK1(hom)
chrII	104459	C	T	synonymous_variant	LOW	KIP1	YBL063W	2574	858	T	acC/acT	SK1(hom)
chrII	104490	A	G	missense_variant	MODERATE	KIP1	YBL063W	2605	869	I/V	Atc/Gtc	SK1(hom)
chrII	104512	C	A	missense_variant	MODERATE	KIP1	YBL063W	2627	876	T/N	aCc/aAc	SK1(hom)
chrII	104537	A	G	missense_variant	MODERATE	KIP1	YBL063W	2652	884	I/M	atA/atG	SK1(hom)
chrII	104641	T	C	missense_variant	MODERATE	KIP1	YBL063W	2756	919	I/T	aTt/aCt	LAN201;LAN211(hom);SK1(hom)
chrII	104669	G	A	synonymous_variant	LOW	KIP1	YBL063W	2784	928	L	ttG/ttA	LAN201;LAN211(hom);SK1(hom)
chrII	104735	G	A	synonymous_variant	LOW	KIP1	YBL063W	2850	950	V	gtG/gtA	SK1(hom)
chrII	104809	A	G	missense_variant	MODERATE	KIP1	YBL063W	2924	975	E/G	gAa/gGa	SK1(hom)
chrII	104819	T	C	synonymous_variant	LOW	KIP1	YBL063W	2934	978	L	ctT/ctC	SK1(hom)
chrII	104834	A	G	synonymous_variant	LOW	KIP1	YBL063W	2949	983	R	agA/agG	SK1(hom)
chrII	104915	G	A	synonymous_variant	LOW	KIP1	YBL063W	3030	1010	K	aaG/aaA	SK1(hom)
chrII	105316	T	C	stop_retained_variant	LOW	SKT5	YBL061C	2091	697	*	taA/taG	SK1(hom)
chrII	105376	T	C	synonymous_variant	LOW	SKT5	YBL061C	2031	677	T	acA/acG	SK1(hom)
chrII	105422	A	G	missense_variant	MODERATE	SKT5	YBL061C	1985	662	I/T	aTt/aCt	SK1(hom)
chrII	105449	A	G	missense_variant	MODERATE	SKT5	YBL061C	1958	653	L/S	tTa/tCa	LAN201;LAN211(hom);SK1(hom)
chrII	105799	C	T	synonymous_variant	LOW	SKT5	YBL061C	1608	536	R	agG/agA	LAN201;LAN211(hom);SK1(hom)
chrII	105865	G	A	synonymous_variant	LOW	SKT5	YBL061C	1542	514	G	ggC/ggT	SK1(hom)
chrII	105973	A	G	synonymous_variant	LOW	SKT5	YBL061C	1434	478	A	gcT/gcC	SK1(hom)
chrII	106303	T	C	synonymous_variant	LOW	SKT5	YBL061C	1104	368	L	ttA/ttG	SK1(hom)
chrII	106348	T	A	synonymous_variant	LOW	SKT5	YBL061C	1059	353	S	tcA/tcT	SK1(hom)
chrII	106396	C	T	synonymous_variant	LOW	SKT5	YBL061C	1011	337	A	gcG/gcA	SK1(hom)
chrII	107123	A	T	missense_variant	MODERATE	SKT5	YBL061C	284	95	V/D	gTt/gAt	LAN201;LAN211(hom);SK1(hom)
chrII	107136	C	T	missense_variant	MODERATE	SKT5	YBL061C	271	91	E/K	Gag/Aag	SK1(hom)
chrII	108149	C	T	missense_variant	MODERATE	YEL1	YBL060W	218	73	T/I	aCt/aTt	SK1(hom)
chrII	108239	C	T	missense_variant	MODERATE	YEL1	YBL060W	308	103	S/L	tCa/tTa	SK1(hom)
chrII	108303	C	T	synonymous_variant	LOW	YEL1	YBL060W	372	124	N	aaC/aaT	SK1(hom)
chrII	108357	G	A	synonymous_variant	LOW	YEL1	YBL060W	426	142	P	ccG/ccA	SK1(hom)
chrII	108366	A	T	synonymous_variant	LOW	YEL1	YBL060W	435	145	L	ctA/ctT	SK1(hom)
chrII	108375	G	A	synonymous_variant	LOW	YEL1	YBL060W	444	148	T	acG/acA	SK1(hom)
chrII	108408	T	C	synonymous_variant	LOW	YEL1	YBL060W	477	159	I	atT/atC	SK1(hom)
chrII	108452	T	A	missense_variant	MODERATE	YEL1	YBL060W	521	174	I/K	aTa/aAa	SK1(hom)
chrII	108510	T	C	synonymous_variant	LOW	YEL1	YBL060W	579	193	H	caT/caC	SK1(hom)
chrII	108543	G	A	synonymous_variant	LOW	YEL1	YBL060W	612	204	S	tcG/tcA	SK1(hom)
chrII	108645	C	T	synonymous_variant	LOW	YEL1	YBL060W	714	238	Y	taC/taT	SK1(hom)
chrII	108764	T	C	missense_variant	MODERATE	YEL1	YBL060W	833	278	I/T	aTa/aCa	SK1(hom)
chrII	108822	T	C	synonymous_variant	LOW	YEL1	YBL060W	891	297	S	agT/agC	SK1(hom)
chrII	108951	C	T	synonymous_variant	LOW	YEL1	YBL060W	1020	340	L	ctC/ctT	SK1(hom)
chrII	109135	C	T	missense_variant	MODERATE	YEL1	YBL060W	1204	402	P/S	Cca/Tca	SK1(hom)
chrII	109197	T	C	synonymous_variant	LOW	YEL1	YBL060W	1266	422	N	aaT/aaC	SK1(hom)
chrII	109488	T	G	missense_variant	MODERATE	YEL1	YBL060W	1557	519	N/K	aaT/aaG	SK1(hom)
chrII	110152	T	C	synonymous_variant	LOW	CMC2	YBL059C-A	303	101	E	gaA/gaG	SK1(hom)
chrII	110153	T	G	missense_variant	MODERATE	CMC2	YBL059C-A	302	101	E/A	gAa/gCa	SK1(hom)
chrII	110627	T	C	missense_variant	MODERATE	.	YBL059W	34	12	S/P	Tct/Cct	SK1(hom)
chrII	110641	T	A	missense_variant	MODERATE	.	YBL059W	48	16	N/K	aaT/aaA	SK1(hom)
chrII	110721	G	A	missense_variant	MODERATE	.	YBL059W	128	43	S/N	aGc/aAc	SK1(hom)
chrII	110746	T	C	synonymous_variant	LOW	.	YBL059W	153	51	S	agT/agC	SK1(hom)
chrII	111645	T	TCTC	inframe_insertion	MODERATE	SHP1	YBL058W	209-210	70	F/FS	ttc/ttCTCc	SK1(hom)
chrII	111739	G	A	synonymous_variant	LOW	SHP1	YBL058W	303	101	L	ttG/ttA	SK1(hom)
chrII	111751	T	G	synonymous_variant	LOW	SHP1	YBL058W	315	105	G	ggT/ggG	SK1(hom)
chrII	111931	T	G	synonymous_variant	LOW	SHP1	YBL058W	495	165	P	ccT/ccG	SK1(hom)
chrII	111970	G	A	synonymous_variant	LOW	SHP1	YBL058W	534	178	R	agG/agA	SK1(hom)
chrII	111999	T	C	missense_variant	MODERATE	SHP1	YBL058W	563	188	F/S	tTc/tCc	SK1(hom)
chrII	112018	T	G	missense_variant	MODERATE	SHP1	YBL058W	582	194	H/Q	caT/caG	SK1(hom)
chrII	112335	C	A	missense_variant	MODERATE	SHP1	YBL058W	899	300	T/K	aCg/aAg	LAN201;LAN211(hom);SK1(hom)
chrII	112399	G	A	synonymous_variant	LOW	SHP1	YBL058W	963	321	S	tcG/tcA	SK1(hom)
chrII	112457	G	A	missense_variant	MODERATE	SHP1	YBL058W	1021	341	D/N	Gac/Aac	SK1(hom)
chrII	112527	A	G	missense_variant	MODERATE	SHP1	YBL058W	1091	364	H/R	cAc/cGc	SK1(hom)
chrII	112618	T	C	synonymous_variant	LOW	SHP1	YBL058W	1182	394	Y	taT/taC	SK1(hom)
chrII	112684	C	A	synonymous_variant	LOW	SHP1	YBL058W	1248	416	S	tcC/tcA	SK1(hom)
chrII	113236	A	G	synonymous_variant	LOW	PTH2	YBL057C	192	64	S	agT/agC	SK1(hom)
chrII	113336	G	A	missense_variant	MODERATE	PTH2	YBL057C	92	31	T/M	aCg/aTg	SK1(hom)
chrII	113971	G	A	synonymous_variant	LOW	PTC3	YBL056W	210	70	A	gcG/gcA	SK1(hom)
chrII	114016	G	A	synonymous_variant	LOW	PTC3	YBL056W	255	85	E	gaG/gaA	SK1(hom)
chrII	114676	G	A	synonymous_variant	LOW	PTC3	YBL056W	915	305	E	gaG/gaA	SK1(hom)
chrII	114766	T	C	synonymous_variant	LOW	PTC3	YBL056W	1005	335	D	gaT/gaC	SK1(hom)
chrII	115624	A	G	synonymous_variant	LOW	.	YBL055C	1206	402	A	gcT/gcC	SK1(hom)
chrII	115630	A	G	synonymous_variant	LOW	.	YBL055C	1200	400	D	gaT/gaC	SK1(hom)
chrII	115635	C	T	missense_variant	MODERATE	.	YBL055C	1195	399	V/M	Gtg/Atg	SK1(hom)
chrII	115637	T	C	missense_variant	MODERATE	.	YBL055C	1193	398	D/G	gAc/gGc	SK1(hom)
chrII	115719	C	A	missense_variant	MODERATE	.	YBL055C	1111	371	A/S	Gca/Tca	SK1(hom)
chrII	115774	G	A	synonymous_variant	LOW	.	YBL055C	1056	352	F	ttC/ttT	LAN201;LAN211(hom)
chrII	115894	A	G	synonymous_variant	LOW	.	YBL055C	936	312	A	gcT/gcC	SK1(hom)
chrII	116038	C	T	synonymous_variant	LOW	.	YBL055C	792	264	G	ggG/ggA	LAN201;LAN211(hom)
chrII	116084	C	T	missense_variant	MODERATE	.	YBL055C	746	249	R/K	aGg/aAg	LAN201;LAN211(hom);SK1(hom)
chrII	116102	G	A	missense_variant	MODERATE	.	YBL055C	728	243	A/V	gCc/gTc	LAN201;LAN211(hom);SK1(hom)
chrII	116106	T	C	missense_variant	MODERATE	.	YBL055C	724	242	I/V	Att/Gtt	LAN201;LAN211(hom)
chrII	116107	A	G	synonymous_variant	LOW	.	YBL055C	723	241	F	ttT/ttC	SK1(hom)
chrII	116143	G	A	synonymous_variant	LOW	.	YBL055C	687	229	S	agC/agT	LAN201;LAN211(hom)
chrII	116168	T	A	missense_variant	MODERATE	.	YBL055C	662	221	Y/F	tAt/tTt	SK1(hom)
chrII	116257	G	A	synonymous_variant	LOW	.	YBL055C	573	191	D	gaC/gaT	SK1(hom)
chrII	116476	A	G	synonymous_variant	LOW	.	YBL055C	354	118	V	gtT/gtC	SK1(hom)
chrII	116518	C	T	synonymous_variant	LOW	.	YBL055C	312	104	P	ccG/ccA	LAN201;LAN211(hom);SK1(hom)
chrII	116701	C	T	synonymous_variant	LOW	.	YBL055C	129	43	L	ttG/ttA	LAN201;LAN211(hom);SK1(hom)
chrII	116704	T	C	synonymous_variant	LOW	.	YBL055C	126	42	G	ggA/ggG	LAN201;LAN211(hom);SK1(hom)
chrII	116707	A	T	synonymous_variant	LOW	.	YBL055C	123	41	I	atT/atA	LAN201;LAN211(hom);SK1(hom)
chrII	116766	T	C	missense_variant	MODERATE	.	YBL055C	64	22	T/A	Aca/Gca	SK1(hom)
chrII	117595	T	C	synonymous_variant	LOW	TOD6	YBL054W	7	3	L	Ttg/Ctg	LAN201;LAN211(hom)
chrII	117726	G	A	synonymous_variant	LOW	TOD6	YBL054W	138	46	A	gcG/gcA	SK1(hom)
chrII	117972	G	A	synonymous_variant	LOW	TOD6	YBL054W	384	128	K	aaG/aaA	LAN201;LAN211(hom);SK1(hom)
chrII	118289	C	T	missense_variant	MODERATE	TOD6	YBL054W	701	234	P/L	cCt/cTt	LAN201;LAN211(hom)
chrII	118304	C	T	missense_variant	MODERATE	TOD6	YBL054W	716	239	A/V	gCt/gTt	SK1(hom)
chrII	118370	A	G	missense_variant	MODERATE	TOD6	YBL054W	782	261	N/S	aAt/aGt	LAN201;LAN211(hom);SK1(hom)
chrII	118457	C	T	missense_variant	MODERATE	TOD6	YBL054W	869	290	S/L	tCa/tTa	LAN201;LAN211(hom)
chrII	118818	C	A	missense_variant	MODERATE	TOD6	YBL054W	1230	410	D/E	gaC/gaA	LAN201;LAN211(hom)
chrII	118921	C	T	missense_variant	MODERATE	TOD6	YBL054W	1333	445	R/C	Cgt/Tgt	LAN201;LAN211(hom);SK1(hom)
chrII	118953	C	T	synonymous_variant	LOW	TOD6	YBL054W	1365	455	C	tgC/tgT	LAN201;LAN211(hom);SK1(hom)
chrII	118959	C	T	synonymous_variant	LOW	TOD6	YBL054W	1371	457	D	gaC/gaT	LAN201;LAN211(hom)
chrII	119103	T	G	missense_variant	MODERATE	TOD6	YBL054W	1515	505	N/K	aaT/aaG	LAN201;LAN211(hom)
chrII	119450	C	T	missense_variant	MODERATE	SAS3	YBL052C	2425	809	E/K	Gaa/Aaa	SK1(hom)
chrII	119490	A	G	synonymous_variant	LOW	SAS3	YBL052C	2385	795	D	gaT/gaC	SK1(hom)
chrII	119499	A	G	synonymous_variant	LOW	SAS3	YBL052C	2376	792	D	gaT/gaC	LAN201;LAN211(hom);SK1(hom)
chrII	119604	A	G	synonymous_variant	LOW	SAS3	YBL052C	2271	757	D	gaT/gaC	LAN201;LAN211(hom)
chrII	119739	A	G	synonymous_variant	LOW	SAS3	YBL052C	2136	712	T	acT/acC	LAN201;LAN211(hom)
chrII	119918	T	G	missense_variant	MODERATE	SAS3	YBL052C	1957	653	T/P	Act/Cct	SK1(hom)
chrII	119934	T	C	synonymous_variant	LOW	SAS3	YBL052C	1941	647	E	gaA/gaG	SK1(hom)
chrII	119999	T	TTCG	inframe_insertion	MODERATE	SAS3	YBL052C	1875-1876	625-626	-/R	-/CGA	LAN201;LAN211(hom)
chrII	120122	T	C	missense_variant	MODERATE	SAS3	YBL052C	1753	585	M/V	Atg/Gtg	SK1(hom)
chrII	120170	G	A	synonymous_variant	LOW	SAS3	YBL052C	1705	569	L	Cta/Tta	LAN201;LAN211(hom)
chrII	120369	G	C	missense_variant	MODERATE	SAS3	YBL052C	1506	502	I/M	atC/atG	LAN201;LAN211(hom);SK1(hom)
chrII	120427	C	T	missense_variant	MODERATE	SAS3	YBL052C	1448	483	R/K	aGa/aAa	LAN201;LAN211(hom);SK1(hom)
chrII	120430	G	A	missense_variant	MODERATE	SAS3	YBL052C	1445	482	A/V	gCt/gTt	LAN201;LAN211(hom)
chrII	120437	C	A	missense_variant	MODERATE	SAS3	YBL052C	1438	480	D/Y	Gac/Tac	LAN201;LAN211(hom)
chrII	120585	A	G	synonymous_variant	LOW	SAS3	YBL052C	1290	430	Y	taT/taC	LAN201;LAN211(hom);SK1(hom)
chrII	120630	G	A	synonymous_variant	LOW	SAS3	YBL052C	1245	415	N	aaC/aaT	LAN201;LAN211(hom)
chrII	120701	A	G	missense_variant	MODERATE	SAS3	YBL052C	1174	392	Y/H	Tat/Cat	LAN201;LAN211(hom)
chrII	120888	G	C	synonymous_variant	LOW	SAS3	YBL052C	987	329	P	ccC/ccG	LAN201;LAN211(hom)
chrII	121101	C	T	synonymous_variant	LOW	SAS3	YBL052C	774	258	G	ggG/ggA	LAN201;LAN211(hom)
chrII	121110	T	C	synonymous_variant	LOW	SAS3	YBL052C	765	255	K	aaA/aaG	SK1(hom)
chrII	121194	G	A	synonymous_variant	LOW	SAS3	YBL052C	681	227	N	aaC/aaT	LAN201;LAN211(hom);SK1(hom)
chrII	121333	T	C	missense_variant	MODERATE	SAS3	YBL052C	542	181	N/S	aAt/aGt	SK1(hom)
chrII	121421	G	A	synonymous_variant	LOW	SAS3	YBL052C	454	152	L	Cta/Tta	LAN201;LAN211(hom);SK1(hom)
chrII	121576	C	G	missense_variant	MODERATE	SAS3	YBL052C	299	100	S/T	aGt/aCt	SK1(hom)
chrII	121643	A	G	missense_variant	MODERATE	SAS3	YBL052C	232	78	S/P	Tcc/Ccc	SK1(hom)
chrII	121809	C	T	synonymous_variant	LOW	SAS3	YBL052C	66	22	E	gaG/gaA	LAN201;LAN211(hom)
chrII	121848	C	T	synonymous_variant	LOW	SAS3	YBL052C	27	9	S	tcG/tcA	LAN201;LAN211(hom)
chrII	122996	G	A	synonymous_variant	LOW	PIN4	YBL051C	1764	588	G	ggC/ggT	SK1(hom)
chrII	123008	G	A	synonymous_variant	LOW	PIN4	YBL051C	1752	584	Y	taC/taT	LAN201;LAN211(hom);SK1(hom)
chrII	123103	T	A	missense_variant	MODERATE	PIN4	YBL051C	1657	553	T/S	Acc/Tcc	LAN201;LAN211(hom);SK1(hom)
chrII	123311	C	T	synonymous_variant	LOW	PIN4	YBL051C	1449	483	P	ccG/ccA	LAN201;LAN211(hom)
chrII	123320	T	C	synonymous_variant	LOW	PIN4	YBL051C	1440	480	A	gcA/gcG	LAN201;LAN211(hom);SK1(hom)
chrII	123339	C	T	missense_variant	MODERATE	PIN4	YBL051C	1421	474	S/N	aGt/aAt	LAN201;LAN211(hom)
chrII	123635	T	C	synonymous_variant	LOW	PIN4	YBL051C	1125	375	Q	caA/caG	SK1(hom)
chrII	123764	G	A	synonymous_variant	LOW	PIN4	YBL051C	996	332	S	tcC/tcT	LAN201;LAN211(hom)
chrII	123800	C	T	synonymous_variant	LOW	PIN4	YBL051C	960	320	K	aaG/aaA	LAN201;LAN211(hom);SK1(hom)
chrII	123889	A	G	synonymous_variant	LOW	PIN4	YBL051C	871	291	L	Ttg/Ctg	LAN201;LAN211(hom)
chrII	123940	C	T	missense_variant	MODERATE	PIN4	YBL051C	820	274	A/T	Gcc/Acc	LAN201;LAN211(hom);SK1(hom)
chrII	124174	C	G	missense_variant	MODERATE	PIN4	YBL051C	586	196	D/H	Gat/Cat	LAN201;LAN211(hom);SK1(hom)
chrII	124286	C	A	synonymous_variant	LOW	PIN4	YBL051C	474	158	V	gtG/gtT	LAN201;LAN211(hom);SK1(hom)
chrII	124298	C	T	synonymous_variant	LOW	PIN4	YBL051C	462	154	R	agG/agA	SK1(hom)
chrII	124505	A	G	synonymous_variant	LOW	PIN4	YBL051C	255	85	N	aaT/aaC	LAN201;LAN211(hom);SK1(hom)
chrII	124574	T	C	synonymous_variant	LOW	PIN4	YBL051C	186	62	Q	caA/caG	LAN201;LAN211(hom);SK1(hom)
chrII	124616	C	T	synonymous_variant	LOW	PIN4	YBL051C	144	48	V	gtG/gtA	LAN201;LAN211(hom)
chrII	124617	A	G	missense_variant	MODERATE	PIN4	YBL051C	143	48	V/A	gTg/gCg	LAN201;LAN211(hom);SK1(hom)
chrII	125552	T	C	synonymous_variant	LOW	SEC17	YBL050W	312	104	I	atT/atC	LAN201;LAN211(hom);SK1(hom)
chrII	125762	T	C	synonymous_variant	LOW	SEC17	YBL050W	522	174	Y	taT/taC	SK1(hom)
chrII	125786	G	T	synonymous_variant	LOW	SEC17	YBL050W	546	182	S	tcG/tcT	SK1(hom)
chrII	125843	C	T	synonymous_variant	LOW	SEC17	YBL050W	603	201	Y	taC/taT	SK1(hom)
chrII	126836	G	A	synonymous_variant	LOW	MOH1	YBL049W	9	3	L	ttG/ttA	LAN201;LAN211(hom)
chrII	126921	C	T	missense_variant	MODERATE	MOH1	YBL049W	94	32	H/Y	Cat/Tat	SK1(hom)
chrII	127166	G	A	synonymous_variant	LOW	MOH1	YBL049W	339	113	L	ttG/ttA	LAN201;LAN211(hom)
chrII	127462	CT	C	frameshift_variant	HIGH	RRT1	YBL048W	165	55	T/X	acT/ac	LAN201;LAN211(hom)
chrII	127964	C	T	synonymous_variant	LOW	EDE1	YBL047C	4077	1359	A	gcG/gcA	LAN201;LAN211(hom)
chrII	128153	A	C	synonymous_variant	LOW	EDE1	YBL047C	3888	1296	G	ggT/ggG	SK1(hom)
chrII	128244	G	T	missense_variant	MODERATE	EDE1	YBL047C	3797	1266	T/N	aCt/aAt	SK1(hom)
chrII	128248	G	A	missense_variant	MODERATE	EDE1	YBL047C	3793	1265	P/S	Cca/Tca	SK1(hom)
chrII	128257	A	G	missense_variant	MODERATE	EDE1	YBL047C	3784	1262	S/P	Tcc/Ccc	LAN201;LAN211(hom);SK1(hom)
chrII	128423	G	A	synonymous_variant	LOW	EDE1	YBL047C	3618	1206	F	ttC/ttT	LAN201;LAN211(hom)
chrII	128479	T	G	missense_variant	MODERATE	EDE1	YBL047C	3562	1188	K/Q	Aaa/Caa	LAN201;LAN211(hom);SK1(hom)
chrII	128480	T	A	synonymous_variant	LOW	EDE1	YBL047C	3561	1187	S	tcA/tcT	LAN201;LAN211(hom);SK1(hom)
chrII	128513	T	C	synonymous_variant	LOW	EDE1	YBL047C	3528	1176	P	ccA/ccG	SK1(hom)
chrII	128547	A	G	missense_variant	MODERATE	EDE1	YBL047C	3494	1165	I/T	aTc/aCc	LAN201;LAN211(hom);SK1(hom)
chrII	128669	A	G	synonymous_variant	LOW	EDE1	YBL047C	3372	1124	I	atT/atC	LAN201;LAN211(hom);SK1(hom)
chrII	128879	A	C	synonymous_variant	LOW	EDE1	YBL047C	3162	1054	G	ggT/ggG	SK1(hom)
chrII	128957	C	T	synonymous_variant	LOW	EDE1	YBL047C	3084	1028	P	ccG/ccA	SK1(hom)
chrII	129254	C	T	synonymous_variant	LOW	EDE1	YBL047C	2787	929	E	gaG/gaA	LAN201;LAN211(hom);SK1(hom)
chrII	129308	T	A	synonymous_variant	LOW	EDE1	YBL047C	2733	911	S	tcA/tcT	LAN201;LAN211(hom);SK1(hom)
chrII	129324	G	T	missense_variant	MODERATE	EDE1	YBL047C	2717	906	T/N	aCc/aAc	SK1(hom)
chrII	129347	G	A	synonymous_variant	LOW	EDE1	YBL047C	2694	898	S	agC/agT	LAN201;LAN211(hom)
chrII	129386	T	C	synonymous_variant	LOW	EDE1	YBL047C	2655	885	G	ggA/ggG	LAN201;LAN211(hom)
chrII	129437	G	A	synonymous_variant	LOW	EDE1	YBL047C	2604	868	Y	taC/taT	LAN201;LAN211(hom)
chrII	129461	C	T	synonymous_variant	LOW	EDE1	YBL047C	2580	860	E	gaG/gaA	SK1(hom)
chrII	129488	T	C	synonymous_variant	LOW	EDE1	YBL047C	2553	851	K	aaA/aaG	SK1(hom)
chrII	129668	C	T	synonymous_variant	LOW	EDE1	YBL047C	2373	791	V	gtG/gtA	LAN201;LAN211(hom)
chrII	129692	C	T	synonymous_variant	LOW	EDE1	YBL047C	2349	783	E	gaG/gaA	LAN201;LAN211(hom)
chrII	129791	T	A	synonymous_variant	LOW	EDE1	YBL047C	2250	750	S	tcA/tcT	LAN201;LAN211(hom);SK1(hom)
chrII	129943	G	A	synonymous_variant	LOW	EDE1	YBL047C	2098	700	L	Cta/Tta	SK1(hom)
chrII	130349	G	A	synonymous_variant	LOW	EDE1	YBL047C	1692	564	A	gcC/gcT	LAN201;LAN211(hom);SK1(hom)
chrII	130370	G	T	synonymous_variant	LOW	EDE1	YBL047C	1671	557	A	gcC/gcA	LAN201;LAN211(hom)
chrII	130407	A	G	missense_variant	MODERATE	EDE1	YBL047C	1634	545	V/A	gTg/gCg	LAN211(hom);SK1(hom)
chrII	130769	C	T	synonymous_variant	LOW	EDE1	YBL047C	1272	424	L	ttG/ttA	LAN201;LAN211(hom)
chrII	130988	T	C	synonymous_variant	LOW	EDE1	YBL047C	1053	351	L	ttA/ttG	LAN201;LAN211(hom);SK1(hom)
chrII	131020	A	G	synonymous_variant	LOW	EDE1	YBL047C	1021	341	L	Tta/Cta	LAN201;LAN211(hom)
chrII	131051	G	A	synonymous_variant	LOW	EDE1	YBL047C	990	330	F	ttC/ttT	LAN201;LAN211(hom);SK1(hom)
chrII	131140	A	G	synonymous_variant	LOW	EDE1	YBL047C	901	301	L	Ttg/Ctg	LAN201;LAN211(hom)
chrII	131705	G	A	synonymous_variant	LOW	EDE1	YBL047C	336	112	A	gcC/gcT	LAN201;LAN211(hom);SK1(hom)
chrII	131783	G	A	synonymous_variant	LOW	EDE1	YBL047C	258	86	P	ccC/ccT	LAN201;LAN211(hom);SK1(hom)
chrII	131878	C	T	missense_variant	MODERATE	EDE1	YBL047C	163	55	V/M	Gtg/Atg	LAN201;LAN211(hom)
chrII	132460	A	G	missense_variant	MODERATE	PSY4	YBL046W	37	13	M/V	Atg/Gtg	SK1(hom)
chrII	132482	G	A	missense_variant	MODERATE	PSY4	YBL046W	59	20	S/N	aGc/aAc	LAN201;LAN211(hom)
chrII	132564	T	C	synonymous_variant	LOW	PSY4	YBL046W	141	47	P	ccT/ccC	LAN201;LAN211(hom)
chrII	132576	G	A	synonymous_variant	LOW	PSY4	YBL046W	153	51	R	cgG/cgA	LAN201;LAN211(hom);SK1(hom)
chrII	132654	T	C	synonymous_variant	LOW	PSY4	YBL046W	231	77	T	acT/acC	LAN201;LAN211(hom)
chrII	132945	A	G	synonymous_variant	LOW	PSY4	YBL046W	522	174	E	gaA/gaG	LAN201;LAN211(hom);SK1(hom)
chrII	132975	T	A	synonymous_variant	LOW	PSY4	YBL046W	552	184	I	atT/atA	LAN201;LAN211(hom);SK1(hom)
chrII	133026	T	TGAAGAGGATGAAGACAATGGTGATGGA	inframe_insertion	MODERATE	PSY4	YBL046W	603-604	201-202	-/EEDEDNGDG	-/GAAGAGGATGAAGACAATGGTGATGGA	LAN201;LAN211(hom);SK1(hom)
chrII	133107	A	G	synonymous_variant	LOW	PSY4	YBL046W	684	228	E	gaA/gaG	SK1(hom)
chrII	133163	G	C	missense_variant	MODERATE	PSY4	YBL046W	740	247	S/T	aGc/aCc	LAN201;LAN211(hom);SK1(hom)
chrII	133239	C	T	synonymous_variant	LOW	PSY4	YBL046W	816	272	D	gaC/gaT	LAN201;LAN211(hom)
chrII	133440	A	G	synonymous_variant	LOW	PSY4	YBL046W	1017	339	S	tcA/tcG	SK1(hom)
chrII	133590	T	C	synonymous_variant	LOW	PSY4	YBL046W	1167	389	D	gaT/gaC	SK1(hom)
chrII	133595	A	G	missense_variant	MODERATE	PSY4	YBL046W	1172	391	H/R	cAt/cGt	LAN201;LAN211(hom);SK1(hom)
chrII	133612	A	G	missense_variant	MODERATE	PSY4	YBL046W	1189	397	R/G	Aga/Gga	LAN201;LAN211(hom);SK1(hom)
chrII	133654	T	A	missense_variant	MODERATE	PSY4	YBL046W	1231	411	S/T	Tcg/Acg	SK1(hom)
chrII	133742	C	T	missense_variant	MODERATE	PSY4	YBL046W	1319	440	S/F	tCc/tTc	LAN201;LAN211(hom)
chrII	134872	T	C	synonymous_variant	LOW	COR1	YBL045C	645	215	K	aaA/aaG	SK1(hom)
chrII	135183	A	C	missense_variant	MODERATE	COR1	YBL045C	334	112	S/A	Tct/Gct	LAN201;LAN211(hom)
chrII	135214	G	A	synonymous_variant	LOW	COR1	YBL045C	303	101	F	ttC/ttT	LAN201;LAN211(hom)
chrII	135402	C	T	missense_variant	MODERATE	COR1	YBL045C	115	39	A/T	Gcc/Acc	LAN201;LAN211(hom)
chrII	136039	T	TA	frameshift_variant	HIGH	.	YBL044W	42-43	14-15	-/X	-/A	LAN201;LAN211(hom);SK1(hom)
chrII	136064	G	A	missense_variant	MODERATE	.	YBL044W	67	23	A/T	Gca/Aca	SK1(hom)
chrII	136348	G	GA	frameshift_variant	HIGH	.	YBL044W	351-352	117-118	-/X	-/A	LAN201;LAN211(hom);SK1(hom)
chrII	136840	A	T	synonymous_variant	LOW	ECM13	YBL043W	153	51	T	acA/acT	LAN201;LAN211(hom);SK1(hom)
chrII	136976	G	A	missense_variant	MODERATE	ECM13	YBL043W	289	97	E/K	Gaa/Aaa	SK1(hom)
chrII	137126	G	A	missense_variant	MODERATE	ECM13	YBL043W	439	147	D/N	Gat/Aat	SK1(hom)
chrII	137194	C	T	synonymous_variant	LOW	ECM13	YBL043W	507	169	H	caC/caT	LAN201;LAN211(hom)
chrII	137272	T	C	synonymous_variant	LOW	ECM13	YBL043W	585	195	S	tcT/tcC	LAN201;LAN211(hom);SK1(hom)
chrII	137341	C	T	synonymous_variant	LOW	ECM13	YBL043W	654	218	F	ttC/ttT	LAN201;LAN211(hom)
chrII	137392	G	C	missense_variant	MODERATE	ECM13	YBL043W	705	235	E/D	gaG/gaC	SK1(hom)
chrII	138346	T	C	missense_variant	MODERATE	FUI1	YBL042C	1915	639	I/V	Atc/Gtc	LAN201;LAN211(hom);SK1(hom)
chrII	138529	G	T	missense_variant	MODERATE	FUI1	YBL042C	1732	578	L/I	Ctt/Att	LAN201;LAN211(hom);SK1(hom)
chrII	138686	G	A	synonymous_variant	LOW	FUI1	YBL042C	1575	525	Y	taC/taT	SK1(hom)
chrII	138689	C	A	synonymous_variant	LOW	FUI1	YBL042C	1572	524	S	tcG/tcT	SK1(hom)
chrII	138698	C	T	synonymous_variant	LOW	FUI1	YBL042C	1563	521	K	aaG/aaA	SK1(hom)
chrII	138734	C	T	synonymous_variant	LOW	FUI1	YBL042C	1527	509	K	aaG/aaA	LAN201;LAN211(hom)
chrII	138835	A	G	synonymous_variant	LOW	FUI1	YBL042C	1426	476	L	Tta/Cta	LAN201;LAN211(hom);SK1(hom)
chrII	139079	T	G	synonymous_variant	LOW	FUI1	YBL042C	1182	394	G	ggA/ggC	LAN201;LAN211(hom);SK1(hom)
chrII	139949	C	G	missense_variant	MODERATE	FUI1	YBL042C	312	104	Q/H	caG/caC	SK1(hom)
chrII	140021	C	T	synonymous_variant	LOW	FUI1	YBL042C	240	80	E	gaG/gaA	LAN201;LAN211(hom);SK1(hom)
chrII	140061	T	C	missense_variant	MODERATE	FUI1	YBL042C	200	67	E/G	gAa/gGa	LAN201;LAN211(hom)
chrII	140131	T	C	missense_variant	MODERATE	FUI1	YBL042C	130	44	I/V	Att/Gtt	LAN201;LAN211(hom);SK1(hom)
chrII	141553	C	T	synonymous_variant	LOW	PRE7	YBL041W	307	103	L	Cta/Tta	SK1(hom)
chrII	141579	C	T	synonymous_variant	LOW	PRE7	YBL041W	333	111	N	aaC/aaT	SK1(hom)
chrII	142133	C	T	synonymous_variant	LOW	ERD2	YBL040C	639	213	K	aaG/aaA	SK1(hom)
chrII	142181	C	T	synonymous_variant	LOW	ERD2	YBL040C	591	197	L	ttG/ttA	SK1(hom)
chrII	142186	G	A	synonymous_variant	LOW	ERD2	YBL040C	586	196	L	Ctg/Ttg	SK1(hom)
chrII	142208	G	A	synonymous_variant	LOW	ERD2	YBL040C	564	188	F	ttC/ttT	SK1(hom)
chrII	142364	A	G	synonymous_variant	LOW	ERD2	YBL040C	408	136	A	gcT/gcC	SK1(hom)
chrII	142625	C	T	synonymous_variant	LOW	ERD2	YBL040C	147	49	L	ttG/ttA	SK1(hom)
chrII	142721	C	A	synonymous_variant	LOW	ERD2	YBL040C	51	17	L	ctG/ctT	SK1(hom)
chrII	144820	T	G	synonymous_variant	LOW	URA7	YBL039C	909	303	T	acA/acC	SK1(hom)
chrII	144853	G	A	synonymous_variant	LOW	URA7	YBL039C	876	292	A	gcC/gcT	SK1(hom)
chrII	144937	T	C	synonymous_variant	LOW	URA7	YBL039C	792	264	L	ttA/ttG	SK1(hom)
chrII	144991	A	G	missense_variant	MODERATE	.	YBL039C-A	41	14	I/T	aTt/aCt	SK1(hom)
chrII	145073	G	A	missense_variant	MODERATE	URA7	YBL039C	656	219	T/I	aCt/aTt	SK1(hom)
chrII	145108	T	C	synonymous_variant	LOW	URA7	YBL039C	621	207	L	ttA/ttG	SK1(hom)
chrII	145399	G	T	synonymous_variant	LOW	URA7	YBL039C	330	110	T	acC/acA	SK1(hom)
chrII	145474	A	G	synonymous_variant	LOW	URA7	YBL039C	255	85	D	gaT/gaC	SK1(hom)
chrII	145486	A	G	synonymous_variant	LOW	URA7	YBL039C	243	81	T	acT/acC	SK1(hom)
chrII	146217	T	G	missense_variant	MODERATE	MRPL16	YBL038W	31	11	S/A	Tcc/Gcc	SK1(hom)
chrII	146248	A	G	missense_variant	MODERATE	MRPL16	YBL038W	62	21	E/G	gAa/gGa	SK1(hom)
chrII	146312	C	G	synonymous_variant	LOW	MRPL16	YBL038W	126	42	A	gcC/gcG	SK1(hom)
chrII	146333	G	A	synonymous_variant	LOW	MRPL16	YBL038W	147	49	Q	caG/caA	SK1(hom)
chrII	146444	C	T	synonymous_variant	LOW	MRPL16	YBL038W	258	86	S	tcC/tcT	SK1(hom)
chrII	146609	G	A	synonymous_variant	LOW	MRPL16	YBL038W	423	141	R	agG/agA	SK1(hom)
chrII	146672	G	T	synonymous_variant	LOW	MRPL16	YBL038W	486	162	R	cgG/cgT	SK1(hom)
chrII	146699	G	A	synonymous_variant	LOW	MRPL16	YBL038W	513	171	K	aaG/aaA	SK1(hom)
chrII	147245	T	C	missense_variant	MODERATE	APL3	YBL037W	37	13	S/P	Tct/Cct	SK1(hom)
chrII	147314	C	G	missense_variant	MODERATE	APL3	YBL037W	106	36	Q/E	Caa/Gaa	SK1(hom)
chrII	147384	A	C	missense_variant	MODERATE	APL3	YBL037W	176	59	K/T	aAa/aCa	SK1(hom)
chrII	147397	C	G	missense_variant	MODERATE	APL3	YBL037W	189	63	H/Q	caC/caG	SK1(hom)
chrII	147484	A	G	synonymous_variant	LOW	APL3	YBL037W	276	92	E	gaA/gaG	SK1(hom)
chrII	147789	A	G	missense_variant	MODERATE	APL3	YBL037W	581	194	K/R	aAa/aGa	SK1(hom)
chrII	148172	C	T	synonymous_variant	LOW	APL3	YBL037W	964	322	L	Cta/Tta	SK1(hom)
chrII	148327	A	T	synonymous_variant	LOW	APL3	YBL037W	1119	373	L	ctA/ctT	SK1(hom)
chrII	148429	C	T	synonymous_variant	LOW	APL3	YBL037W	1221	407	V	gtC/gtT	SK1(hom)
chrII	148600	T	A	synonymous_variant	LOW	APL3	YBL037W	1392	464	G	ggT/ggA	SK1(hom)
chrII	148726	G	T	synonymous_variant	LOW	APL3	YBL037W	1518	506	S	tcG/tcT	SK1(hom)
chrII	149389	C	T	synonymous_variant	LOW	APL3	YBL037W	2181	727	T	acC/acT	SK1(hom)
chrII	149400	T	C	missense_variant	MODERATE	APL3	YBL037W	2192	731	V/A	gTa/gCa	SK1(hom)
chrII	149762	G	A	missense_variant	MODERATE	APL3	YBL037W	2554	852	V/I	Gtt/Att	SK1(hom)
chrII	149779	T	A	synonymous_variant	LOW	APL3	YBL037W	2571	857	P	ccT/ccA	SK1(hom)
chrII	149857	T	C	synonymous_variant	LOW	APL3	YBL037W	2649	883	T	acT/acC	SK1(hom)
chrII	149872	T	C	synonymous_variant	LOW	APL3	YBL037W	2664	888	T	acT/acC	SK1(hom)
chrII	150036	T	A	stop_gained	HIGH	APL3	YBL037W	2828	943	L/*	tTa/tAa	W303
chrII	150200	A	T	missense_variant	MODERATE	APL3	YBL037W	2992	998	T/S	Aca/Tca	SK1(hom)
chrII	150465	A	G	synonymous_variant	LOW	.	YBL036C	756	252	N	aaT/aaC	SK1(hom)
chrII	150492	G	T	missense_variant	MODERATE	.	YBL036C	729	243	D/E	gaC/gaA	SK1(hom)
chrII	151117	A	G	missense_variant	MODERATE	.	YBL036C	104	35	V/A	gTt/gCt	SK1(hom)
chrII	151865	T	C	missense_variant	MODERATE	POL12	YBL035C	1746	582	I/M	atA/atG	SK1(hom)
chrII	152073	C	T	missense_variant	MODERATE	POL12	YBL035C	1538	513	R/K	aGg/aAg	SK1(hom)
chrII	152171	G	T	synonymous_variant	LOW	POL12	YBL035C	1440	480	I	atC/atA	SK1(hom)
chrII	152423	G	A	synonymous_variant	LOW	POL12	YBL035C	1188	396	I	atC/atT	SK1(hom)
chrII	152483	G	A	synonymous_variant	LOW	POL12	YBL035C	1128	376	S	tcC/tcT	SK1(hom)
chrII	152624	C	T	synonymous_variant	LOW	POL12	YBL035C	987	329	R	agG/agA	SK1(hom)
chrII	152690	G	A	synonymous_variant	LOW	POL12	YBL035C	921	307	Y	taC/taT	SK1(hom)
chrII	152705	T	G	synonymous_variant	LOW	POL12	YBL035C	906	302	P	ccA/ccC	SK1(hom)
chrII	152750	A	C	synonymous_variant	LOW	POL12	YBL035C	861	287	T	acT/acG	SK1(hom)
chrII	152894	A	G	synonymous_variant	LOW	POL12	YBL035C	717	239	F	ttT/ttC	SK1(hom)
chrII	153007	C	T	missense_variant	MODERATE	POL12	YBL035C	604	202	E/K	Gaa/Aaa	SK1(hom)
chrII	153271	A	T	missense_variant	MODERATE	POL12	YBL035C	340	114	L/I	Tta/Ata	SK1(hom)
chrII	153609	AT	A	frameshift_variant&start_lost	HIGH	POL12	YBL035C	1	1	M/X	Atg/tg	SK1(hom)
chrII	154001	A	C	synonymous_variant	LOW	STU1	YBL034C	4389	1463	T	acT/acG	SK1(hom)
chrII	154142	G	A	synonymous_variant	LOW	STU1	YBL034C	4248	1416	T	acC/acT	SK1(hom)
chrII	154160	A	G	synonymous_variant	LOW	STU1	YBL034C	4230	1410	T	acT/acC	SK1(hom)
chrII	154235	C	T	synonymous_variant	LOW	STU1	YBL034C	4155	1385	E	gaG/gaA	SK1(hom)
chrII	154740	A	G	missense_variant	MODERATE	STU1	YBL034C	3650	1217	L/P	cTt/cCt	SK1(hom)
chrII	154799	G	A	synonymous_variant	LOW	STU1	YBL034C	3591	1197	D	gaC/gaT	SK1(hom)
chrII	154842	A	T	missense_variant	MODERATE	STU1	YBL034C	3548	1183	I/N	aTc/aAc	SK1(hom)
chrII	154926	C	T	missense_variant	MODERATE	STU1	YBL034C	3464	1155	G/E	gGg/gAg	SK1(hom)
chrII	155109	G	A	missense_variant	MODERATE	STU1	YBL034C	3281	1094	A/V	gCa/gTa	SK1(hom)
chrII	155354	A	G	synonymous_variant	LOW	STU1	YBL034C	3036	1012	S	tcT/tcC	SK1(hom)
chrII	155739	T	G	missense_variant	MODERATE	STU1	YBL034C	2651	884	N/T	aAt/aCt	SK1(hom);W303
chrII	155783	A	G	synonymous_variant	LOW	STU1	YBL034C	2607	869	T	acT/acC	SK1(hom);W303
chrII	156017	C	T	synonymous_variant	LOW	STU1	YBL034C	2373	791	Q	caG/caA	SK1(hom);W303
chrII	156194	C	T	synonymous_variant	LOW	STU1	YBL034C	2196	732	K	aaG/aaA	SK1(hom);W303
chrII	156203	C	A	synonymous_variant	LOW	STU1	YBL034C	2187	729	P	ccG/ccT	SK1(hom);W303
chrII	156652	C	T	missense_variant	MODERATE	STU1	YBL034C	1738	580	A/T	Gcc/Acc	SK1(hom);W303
chrII	156776	A	G	synonymous_variant	LOW	STU1	YBL034C	1614	538	C	tgT/tgC	SK1(hom);W303
chrII	157617	T	C	missense_variant	MODERATE	STU1	YBL034C	773	258	K/R	aAa/aGa	SK1(hom);W303
chrII	158200	C	T	missense_variant	MODERATE	STU1	YBL034C	190	64	A/T	Gct/Act	SK1(hom);W303
chrII	158707	G	A	synonymous_variant	LOW	RIB1	YBL033C	987	329	N	aaC/aaT	SK1(hom);W303
chrII	158800	G	T	synonymous_variant	LOW	RIB1	YBL033C	894	298	L	ctC/ctA	SK1(hom);W303
chrII	158803	A	G	synonymous_variant	LOW	RIB1	YBL033C	891	297	Y	taT/taC	SK1(hom);W303
chrII	158986	C	T	synonymous_variant	LOW	RIB1	YBL033C	708	236	S	tcG/tcA	SK1(hom);W303
chrII	159067	G	A	synonymous_variant	LOW	RIB1	YBL033C	627	209	A	gcC/gcT	SK1(hom);W303
chrII	159079	C	T	synonymous_variant	LOW	RIB1	YBL033C	615	205	E	gaG/gaA	SK1(hom);W303
chrII	159139	T	G	synonymous_variant	LOW	RIB1	YBL033C	555	185	G	ggA/ggC	SK1(hom);W303
chrII	159226	G	A	synonymous_variant	LOW	RIB1	YBL033C	468	156	S	agC/agT	SK1(hom);W303
chrII	159397	T	C	synonymous_variant	LOW	RIB1	YBL033C	297	99	K	aaA/aaG	SK1(hom);W303
chrII	159412	G	A	synonymous_variant	LOW	RIB1	YBL033C	282	94	G	ggC/ggT	SK1(hom);W303
chrII	159427	A	G	synonymous_variant	LOW	RIB1	YBL033C	267	89	D	gaT/gaC	SK1(hom);W303
chrII	160403	G	T	missense_variant	MODERATE	HEK2	YBL032W	220	74	A/S	Gcc/Tcc	SK1(hom);W303
chrII	160509	A	G	missense_variant	MODERATE	HEK2	YBL032W	326	109	D/G	gAc/gGc	SK1(hom);W303
chrII	160618	C	T	synonymous_variant	LOW	HEK2	YBL032W	435	145	D	gaC/gaT	SK1(hom);W303
chrII	160810	T	G	synonymous_variant	LOW	HEK2	YBL032W	627	209	G	ggT/ggG	SK1(hom);W303
chrII	161757	G	A	missense_variant	MODERATE	SHE1	YBL031W	59	20	G/D	gGt/gAt	SK1(hom);W303
chrII	161840	T	C	synonymous_variant	LOW	SHE1	YBL031W	142	48	L	Tta/Cta	SK1(hom);W303
chrII	162251	A	G	missense_variant	MODERATE	SHE1	YBL031W	553	185	I/V	Att/Gtt	SK1(hom);W303
chrII	162271	A	G	synonymous_variant	LOW	SHE1	YBL031W	573	191	T	acA/acG	SK1(hom);W303
chrII	162420	T	C	missense_variant	MODERATE	SHE1	YBL031W	722	241	I/T	aTa/aCa	SK1(hom);W303
chrII	162680	A	G	missense_variant	MODERATE	SHE1	YBL031W	982	328	T/A	Acc/Gcc	SK1(hom);W303
chrII	163121	A	G	synonymous_variant	LOW	PET9	YBL030C	877	293	L	Tta/Cta	SK1(hom);W303
chrII	163854	T	C	synonymous_variant	LOW	PET9	YBL030C	144	48	K	aaA/aaG	SK1(hom);W303
chrII	163967	A	G	synonymous_variant	LOW	PET9	YBL030C	31	11	L	Tta/Cta	SK1(hom);W303
chrII	163989	G	A	synonymous_variant	LOW	PET9	YBL030C	9	3	S	tcC/tcT	SK1(hom);W303
chrII	166311	C	T	synonymous_variant	LOW	.	YBL029W	178	60	L	Ctg/Ttg	LAN201;LAN211(hom);SK1(hom);W303
chrII	166396	A	T	missense_variant	MODERATE	.	YBL029W	263	88	N/I	aAt/aTt	LAN201;LAN211(hom);SK1(hom);W303
chrII	166460	C	T	synonymous_variant	LOW	.	YBL029W	327	109	A	gcC/gcT	LAN201;LAN211(hom);SK1(hom);W303
chrII	166550	G	A	synonymous_variant	LOW	.	YBL029W	417	139	S	tcG/tcA	LAN201;LAN211(hom);SK1(hom);W303
chrII	166572	C	T	missense_variant	MODERATE	.	YBL029W	439	147	P/S	Cct/Tct	LAN201;LAN211(hom);SK1(hom);W303
chrII	166607	T	C	synonymous_variant	LOW	.	YBL029W	474	158	P	ccT/ccC	LAN201;LAN211(hom);SK1(hom);W303
chrII	166703	G	A	synonymous_variant	LOW	.	YBL029W	570	190	S	tcG/tcA	LAN201;LAN211(hom);SK1(hom);W303
chrII	167174	A	G	synonymous_variant	LOW	.	YBL029W	1041	347	T	acA/acG	LAN201;LAN211(hom);SK1(hom);W303
chrII	167527	G	A	synonymous_variant	LOW	.	YBL028C	312	104	T	acC/acT	LAN201;LAN211(hom);SK1(hom);W303
chrII	167650	C	T	synonymous_variant	LOW	.	YBL028C	189	63	E	gaG/gaA	LAN201;LAN211(hom);SK1(hom);W303
chrII	167794	A	G	synonymous_variant	LOW	.	YBL028C	45	15	S	tcT/tcC	LAN201;LAN211(hom);SK1(hom);W303
chrII	167821	A	T	synonymous_variant	LOW	.	YBL028C	18	6	R	cgT/cgA	LAN201;LAN211(hom);SK1(hom);W303
chrII	168980	C	T	synonymous_variant	LOW	RPL19B	YBL027W	174	58	H	caC/caT	LAN201;LAN211(hom)
chrII	170676	G	A	splice_region_variant&synonymous_variant	LOW	LSM2	YBL026W	54	18	E	gaG/gaA	SK1(hom);W303
chrII	170868	C	T	synonymous_variant	LOW	LSM2	YBL026W	118	40	L	Cta/Tta	SK1(hom);W303
chrII	171495	A	T	synonymous_variant	LOW	RRN10	YBL025W	15	5	V	gtA/gtT	SK1(hom);W303
chrII	171570	A	G	synonymous_variant	LOW	RRN10	YBL025W	90	30	K	aaA/aaG	LAN201;LAN211(hom);SK1(hom);W303
chrII	171612	G	C	missense_variant	MODERATE	RRN10	YBL025W	132	44	E/D	gaG/gaC	LAN201;LAN211(hom);SK1(hom);W303
chrII	172681	G	A	missense_variant	MODERATE	NCL1	YBL024W	148	50	D/N	Gat/Aat	LAN201;LAN211(hom);SK1(hom);W303
chrII	173028	T	C	synonymous_variant	LOW	NCL1	YBL024W	495	165	P	ccT/ccC	SK1(hom);W303
chrII	173043	A	G	synonymous_variant	LOW	NCL1	YBL024W	510	170	L	ttA/ttG	SK1(hom);W303
chrII	173659	T	C	missense_variant	MODERATE	NCL1	YBL024W	1126	376	S/P	Tca/Cca	SK1(hom);W303
chrII	174499	GAAGAAA	G	inframe_deletion	MODERATE	NCL1	YBL024W	1967-1972	656-658	EEK/E	gAAGAAAaa/gaa	SK1(hom);W303
chrII	174535	C	T	missense_variant	MODERATE	NCL1	YBL024W	2002	668	P/S	Ccc/Tcc	SK1(hom);W303
chrII	175160	T	A	synonymous_variant	LOW	MCM2	YBL023C	2367	789	V	gtA/gtT	SK1(hom);W303
chrII	175505	C	A	synonymous_variant	LOW	MCM2	YBL023C	2022	674	L	ctG/ctT	SK1(hom);W303
chrII	175526	A	G	synonymous_variant	LOW	MCM2	YBL023C	2001	667	V	gtT/gtC	SK1(hom);W303
chrII	175964	T	C	synonymous_variant	LOW	MCM2	YBL023C	1563	521	G	ggA/ggG	SK1(hom);W303
chrII	176084	T	C	synonymous_variant	LOW	MCM2	YBL023C	1443	481	E	gaA/gaG	SK1(hom);W303
chrII	176261	T	C	synonymous_variant	LOW	MCM2	YBL023C	1266	422	E	gaA/gaG	SK1(hom);W303
chrII	176546	T	C	synonymous_variant	LOW	MCM2	YBL023C	981	327	R	agA/agG	SK1(hom);W303
chrII	176636	G	A	synonymous_variant	LOW	MCM2	YBL023C	891	297	I	atC/atT	SK1(hom);W303
chrII	177287	C	G	missense_variant	MODERATE	MCM2	YBL023C	240	80	E/D	gaG/gaC	SK1(hom);W303
chrII	178099	A	G	synonymous_variant	LOW	PIM1	YBL022C	3177	1059	A	gcT/gcC	SK1(hom);W303
chrII	178351	C	T	synonymous_variant	LOW	PIM1	YBL022C	2925	975	R	agG/agA	LAN201;LAN211(hom)
chrII	178447	A	G	synonymous_variant	LOW	PIM1	YBL022C	2829	943	Y	taT/taC	SK1(hom);W303
chrII	178930	C	T	synonymous_variant	LOW	PIM1	YBL022C	2346	782	Q	caG/caA	SK1(hom);W303
chrII	179110	G	A	synonymous_variant	LOW	PIM1	YBL022C	2166	722	D	gaC/gaT	SK1(hom);W303
chrII	179146	G	A	synonymous_variant	LOW	PIM1	YBL022C	2130	710	H	caC/caT	SK1(hom);W303
chrII	179233	T	C	synonymous_variant	LOW	PIM1	YBL022C	2043	681	R	agA/agG	SK1(hom);W303
chrII	179248	A	G	synonymous_variant	LOW	PIM1	YBL022C	2028	676	G	ggT/ggC	LAN201;LAN211(hom);SK1(hom);W303
chrII	179257	C	T	synonymous_variant	LOW	PIM1	YBL022C	2019	673	T	acG/acA	LAN201;LAN211(hom);SK1(hom);W303
chrII	179266	A	G	synonymous_variant	LOW	PIM1	YBL022C	2010	670	H	caT/caC	SK1(hom);W303
chrII	179290	C	G	synonymous_variant	LOW	PIM1	YBL022C	1986	662	T	acG/acC	LAN201;LAN211(hom)
chrII	179410	T	C	synonymous_variant	LOW	PIM1	YBL022C	1866	622	K	aaA/aaG	LAN201;LAN211(hom)
chrII	179872	T	C	synonymous_variant	LOW	PIM1	YBL022C	1404	468	R	agA/agG	LAN201;LAN211(hom)
chrII	180070	T	G	synonymous_variant	LOW	PIM1	YBL022C	1206	402	I	atA/atC	LAN201;LAN211(hom);SK1(hom);W303
chrII	180168	A	G	synonymous_variant	LOW	PIM1	YBL022C	1108	370	L	Tta/Cta	SK1(hom);W303
chrII	180244	T	C	synonymous_variant	LOW	PIM1	YBL022C	1032	344	R	agA/agG	SK1(hom);W303
chrII	180255	G	T	missense_variant	MODERATE	PIM1	YBL022C	1021	341	H/N	Cat/Aat	LAN201;LAN211(hom)
chrII	180298	C	T	synonymous_variant	LOW	PIM1	YBL022C	978	326	L	ttG/ttA	SK1(hom);W303
chrII	180312	C	T	missense_variant	MODERATE	PIM1	YBL022C	964	322	A/T	Gct/Act	SK1(hom);W303
chrII	180372	T	A	missense_variant	MODERATE	PIM1	YBL022C	904	302	T/S	Act/Tct	SK1(hom);W303
chrII	180379	A	G	synonymous_variant	LOW	PIM1	YBL022C	897	299	D	gaT/gaC	LAN201;LAN211(hom);SK1(hom);W303
chrII	180607	G	A	synonymous_variant	LOW	PIM1	YBL022C	669	223	G	ggC/ggT	LAN201;LAN211(hom);SK1(hom);W303
chrII	181033	T	C	synonymous_variant	LOW	PIM1	YBL022C	243	81	A	gcA/gcG	LAN201;LAN211(hom)
chrII	181034	G	T	missense_variant	MODERATE	PIM1	YBL022C	242	81	A/E	gCa/gAa	LAN201;LAN211(hom)
chrII	181705	C	G	synonymous_variant	LOW	HAP3	YBL021C	390	130	L	ctG/ctC	SK1(hom);W303
chrII	182436	T	C	synonymous_variant	LOW	RFT1	YBL020W	36	12	S	agT/agC	LAN201;LAN211(hom);SK1(hom);W303
chrII	182643	C	T	synonymous_variant	LOW	RFT1	YBL020W	243	81	I	atC/atT	SK1(hom);W303
chrII	182700	T	C	synonymous_variant	LOW	RFT1	YBL020W	300	100	T	acT/acC	SK1(hom);W303
chrII	182892	G	A	synonymous_variant	LOW	RFT1	YBL020W	492	164	E	gaG/gaA	LAN201;LAN211(hom);SK1(hom);W303
chrII	182901	C	T	synonymous_variant	LOW	RFT1	YBL020W	501	167	F	ttC/ttT	LAN201;LAN211(hom);SK1(hom);W303
chrII	183084	A	C	synonymous_variant	LOW	RFT1	YBL020W	684	228	G	ggA/ggC	LAN201;LAN211(hom);SK1(hom);W303
chrII	183198	T	C	synonymous_variant	LOW	RFT1	YBL020W	798	266	N	aaT/aaC	LAN201;LAN211(hom)
chrII	183456	A	G	synonymous_variant	LOW	RFT1	YBL020W	1056	352	L	ttA/ttG	LAN201;LAN211(hom)
chrII	183459	C	T	synonymous_variant	LOW	RFT1	YBL020W	1059	353	S	tcC/tcT	LAN201;LAN211(hom)
chrII	183810	C	T	synonymous_variant	LOW	RFT1	YBL020W	1410	470	G	ggC/ggT	LAN201;LAN211(hom)
chrII	183889	C	T	synonymous_variant	LOW	RFT1	YBL020W	1489	497	L	Ctg/Ttg	LAN201;LAN211(hom)
chrII	184388	G	A	synonymous_variant	LOW	APN2	YBL019W	36	12	K	aaG/aaA	LAN201;LAN211(hom)
chrII	184606	C	A	missense_variant	MODERATE	APN2	YBL019W	254	85	T/N	aCc/aAc	LAN201;LAN211(hom)
chrII	184799	T	C	synonymous_variant	LOW	APN2	YBL019W	447	149	D	gaT/gaC	LAN201;LAN211(hom)
chrII	184932	A	C	missense_variant	MODERATE	APN2	YBL019W	580	194	M/L	Atg/Ctg	LAN201;LAN211(hom);SK1(hom);W303
chrII	184941	T	A	missense_variant	MODERATE	APN2	YBL019W	589	197	L/I	Tta/Ata	LAN201;LAN211(hom);SK1(hom);W303
chrII	185478	C	G	missense_variant	MODERATE	APN2	YBL019W	1126	376	P/A	Ccc/Gcc	LAN201;LAN211(hom);SK1(hom);W303
chrII	187142	C	T	missense_variant	MODERATE	PEP1	YBL017C	4442	1481	R/K	aGa/aAa	LAN201;LAN211(hom);SK1(hom);W303
chrII	187153	G	A	synonymous_variant	LOW	PEP1	YBL017C	4431	1477	I	atC/atT	LAN201;LAN211(hom);SK1(hom);W303
chrII	187552	T	A	synonymous_variant	LOW	PEP1	YBL017C	4032	1344	P	ccA/ccT	LAN201;LAN211(hom);SK1(hom);W303
chrII	187714	C	T	synonymous_variant	LOW	PEP1	YBL017C	3870	1290	G	ggG/ggA	LAN201;LAN211(hom);SK1(hom);W303
chrII	187744	T	C	synonymous_variant	LOW	PEP1	YBL017C	3840	1280	L	ttA/ttG	LAN201;LAN211(hom);SK1(hom);W303
chrII	187873	T	C	synonymous_variant	LOW	PEP1	YBL017C	3711	1237	T	acA/acG	LAN201;LAN211(hom);SK1(hom);W303
chrII	187957	G	A	synonymous_variant	LOW	PEP1	YBL017C	3627	1209	T	acC/acT	LAN201;LAN211(hom);SK1(hom);W303
chrII	188032	G	A	synonymous_variant	LOW	PEP1	YBL017C	3552	1184	S	tcC/tcT	LAN201;LAN211(hom);SK1(hom);W303
chrII	189113	C	A	missense_variant	MODERATE	PEP1	YBL017C	2471	824	R/M	aGg/aTg	LAN201;LAN211(hom);SK1(hom);W303
chrII	189209	T	A	missense_variant	MODERATE	PEP1	YBL017C	2375	792	Y/F	tAc/tTc	LAN201;LAN211(hom);SK1(hom);W303
chrII	189223	C	T	synonymous_variant	LOW	PEP1	YBL017C	2361	787	V	gtG/gtA	LAN201;LAN211(hom);SK1(hom);W303
chrII	189661	T	C	synonymous_variant	LOW	PEP1	YBL017C	1923	641	Q	caA/caG	LAN201;LAN211(hom);SK1(hom);W303
chrII	189673	A	G	synonymous_variant	LOW	PEP1	YBL017C	1911	637	F	ttT/ttC	LAN201;LAN211(hom);SK1(hom);W303
chrII	190032	T	C	missense_variant	MODERATE	PEP1	YBL017C	1552	518	I/V	Ata/Gta	LAN201;LAN211(hom);SK1(hom);W303
chrII	190128	T	A	missense_variant	MODERATE	PEP1	YBL017C	1456	486	T/S	Acc/Tcc	LAN201;LAN211(hom);SK1(hom);W303
chrII	190246	C	T	synonymous_variant	LOW	PEP1	YBL017C	1338	446	E	gaG/gaA	LAN201;LAN211(hom);SK1(hom);W303
chrII	190452	A	G	missense_variant	MODERATE	PEP1	YBL017C	1132	378	F/L	Ttt/Ctt	LAN201;LAN211(hom);SK1(hom);W303
chrII	190583	G	A	missense_variant	MODERATE	PEP1	YBL017C	1001	334	P/L	cCc/cTc	LAN201;LAN211(hom);SK1(hom);W303
chrII	190620	C	G	missense_variant	MODERATE	PEP1	YBL017C	964	322	E/Q	Gaa/Caa	LAN201;LAN211(hom);SK1(hom);W303
chrII	190641	A	G	synonymous_variant	LOW	PEP1	YBL017C	943	315	L	Tta/Cta	LAN201;LAN211(hom);SK1(hom);W303
chrII	190670	T	C	missense_variant	MODERATE	PEP1	YBL017C	914	305	N/S	aAc/aGc	LAN201;LAN211(hom);SK1(hom);W303
chrII	190881	G	A	missense_variant	MODERATE	PEP1	YBL017C	703	235	L/F	Ctt/Ttt	LAN201;LAN211(hom);SK1(hom);W303
chrII	191207	T	C	missense_variant	MODERATE	PEP1	YBL017C	377	126	E/G	gAa/gGa	LAN201;LAN211(hom);SK1(hom);W303
chrII	191232	A	G	missense_variant	MODERATE	PEP1	YBL017C	352	118	S/P	Tcc/Ccc	LAN201;LAN211(hom);SK1(hom);W303
chrII	191242	C	A	synonymous_variant	LOW	PEP1	YBL017C	342	114	T	acG/acT	LAN201;LAN211(hom);SK1(hom);W303
chrII	191470	A	T	missense_variant	MODERATE	PEP1	YBL017C	114	38	D/E	gaT/gaA	LAN201;LAN211(hom);SK1(hom);W303
chrII	191528	G	A	missense_variant	MODERATE	PEP1	YBL017C	56	19	T/I	aCt/aTt	LAN201;LAN211(hom);SK1(hom);W303
chrII	191563	G	T	synonymous_variant	LOW	PEP1	YBL017C	21	7	V	gtC/gtA	LAN201;LAN211(hom);SK1(hom);W303
chrII	192576	A	G	synonymous_variant	LOW	FUS3	YBL016W	126	42	K	aaA/aaG	SK1(hom);W303
chrII	192591	C	T	synonymous_variant	LOW	FUS3	YBL016W	141	47	F	ttC/ttT	LAN201;LAN211(hom)
chrII	193122	T	C	synonymous_variant	LOW	FUS3	YBL016W	672	224	P	ccT/ccC	SK1(hom);W303
chrII	193380	A	G	synonymous_variant	LOW	FUS3	YBL016W	930	310	Q	caA/caG	LAN201;LAN211(hom)
chrII	193398	C	T	synonymous_variant	LOW	FUS3	YBL016W	948	316	N	aaC/aaT	LAN201;LAN211(hom)
chrII	193450	T	C	missense_variant	MODERATE	FUS3	YBL016W	1000	334	Y/H	Tac/Cac	LAN201;LAN211(hom)
chrII	194226	C	T	synonymous_variant	LOW	ACH1	YBL015W	105	35	Y	taC/taT	SK1(hom);W303
chrII	194802	G	A	synonymous_variant	LOW	ACH1	YBL015W	681	227	A	gcG/gcA	LAN201;LAN211(hom)
chrII	199391	A	C	synonymous_variant	LOW	RRN6	YBL014C	2358	786	S	tcT/tcG	LAN201;LAN211(hom);SK1(hom)
chrII	199514	C	T	synonymous_variant	LOW	RRN6	YBL014C	2235	745	A	gcG/gcA	SK1(hom)
chrII	199753	A	C	missense_variant	MODERATE	RRN6	YBL014C	1996	666	S/A	Tca/Gca	SK1(hom)
chrII	199762	A	C	missense_variant	MODERATE	RRN6	YBL014C	1987	663	L/V	Ttg/Gtg	LAN201;LAN211(hom);SK1(hom)
chrII	199856	A	T	synonymous_variant	LOW	RRN6	YBL014C	1893	631	S	tcT/tcA	SK1(hom)
chrII	200008	C	T	missense_variant	MODERATE	RRN6	YBL014C	1741	581	A/T	Gct/Act	SK1(hom)
chrII	200227	T	C	missense_variant	MODERATE	RRN6	YBL014C	1522	508	I/V	Ata/Gta	SK1(hom)
chrII	200276	G	A	synonymous_variant	LOW	RRN6	YBL014C	1473	491	S	tcC/tcT	SK1(hom)
chrII	200483	G	A	synonymous_variant	LOW	RRN6	YBL014C	1266	422	I	atC/atT	SK1(hom)
chrII	200522	A	G	synonymous_variant	LOW	RRN6	YBL014C	1227	409	D	gaT/gaC	SK1(hom)
chrII	200530	G	T	synonymous_variant	LOW	RRN6	YBL014C	1219	407	R	Cgg/Agg	SK1(hom)
chrII	201003	C	T	missense_variant	MODERATE	RRN6	YBL014C	746	249	G/E	gGg/gAg	SK1(hom)
chrII	201367	T	TACC	inframe_insertion	MODERATE	RRN6	YBL014C	381-382	127-128	-/G	-/GGT	SK1(hom)
chrII	201456	T	C	missense_variant	MODERATE	RRN6	YBL014C	293	98	D/G	gAc/gGc	SK1(hom)
chrII	201611	T	C	synonymous_variant	LOW	RRN6	YBL014C	138	46	V	gtA/gtG	SK1(hom)
chrII	202108	A	T	missense_variant	MODERATE	FMT1	YBL013W	53	18	Y/F	tAt/tTt	SK1(hom)
chrII	202184	C	T	synonymous_variant	LOW	FMT1	YBL013W	129	43	F	ttC/ttT	SK1(hom)
chrII	202227	T	A	missense_variant	MODERATE	FMT1	YBL013W	172	58	C/S	Tgt/Agt	SK1(hom)
chrII	202580	C	G	synonymous_variant	LOW	FMT1	YBL013W	525	175	L	ctC/ctG	SK1(hom)
chrII	202724	T	C	synonymous_variant	LOW	FMT1	YBL013W	669	223	F	ttT/ttC	SK1(hom)
chrII	203030	G	A	synonymous_variant	LOW	FMT1	YBL013W	975	325	L	ttG/ttA	SK1(hom)
chrII	203480	C	G	missense_variant	MODERATE	.	YBL012C	328	110	G/R	Ggc/Cgc	LAN201;LAN211(hom)
chrII	203566	T	C	missense_variant	MODERATE	SCT1	YBL011W	29	10	F/S	tTt/tCt	LAN201;LAN211(hom);SK1(hom)
chrII	203623	GCGTCAAGACGTCGGCTGATCAGGCATA	G	inframe_deletion	MODERATE	SCT1	YBL011W	87-113	29-38	SVKTSADQAY/S	agCGTCAAGACGTCGGCTGATCAGGCATAc/agc	LAN201;LAN211(hom)
chrII	203910	C	G	missense_variant	MODERATE	SCT1	YBL011W	373	125	P/A	Ccc/Gcc	SK1(hom)
chrII	204186	C	A	missense_variant	MODERATE	SCT1	YBL011W	649	217	L/I	Ctc/Atc	SK1(hom)
chrII	204370	A	G	missense_variant	MODERATE	SCT1	YBL011W	833	278	K/R	aAg/aGg	LAN201;LAN211(hom)
chrII	204404	C	T	synonymous_variant	LOW	SCT1	YBL011W	867	289	C	tgC/tgT	SK1(hom)
chrII	204458	C	T	synonymous_variant	LOW	SCT1	YBL011W	921	307	F	ttC/ttT	SK1(hom)
chrII	204507	C	T	missense_variant	MODERATE	SCT1	YBL011W	970	324	P/S	Ccg/Tcg	LAN201;LAN211(hom);SK1(hom)
chrII	204536	A	G	synonymous_variant	LOW	SCT1	YBL011W	999	333	E	gaA/gaG	SK1(hom)
chrII	205151	G	A	synonymous_variant	LOW	SCT1	YBL011W	1614	538	T	acG/acA	SK1(hom)
chrII	205157	C	A	synonymous_variant	LOW	SCT1	YBL011W	1620	540	S	tcC/tcA	SK1(hom)
chrII	205256	G	A	synonymous_variant	LOW	SCT1	YBL011W	1719	573	K	aaG/aaA	LAN201;LAN211(hom)
chrII	205257	G	A	missense_variant	MODERATE	SCT1	YBL011W	1720	574	D/N	Gat/Aat	LAN201;LAN211(hom)
chrII	205382	T	C	synonymous_variant	LOW	SCT1	YBL011W	1845	615	D	gaT/gaC	SK1(hom)
chrII	205517	C	A	synonymous_variant	LOW	SCT1	YBL011W	1980	660	S	tcC/tcA	SK1(hom)
chrII	205559	C	T	synonymous_variant	LOW	SCT1	YBL011W	2022	674	N	aaC/aaT	SK1(hom)
chrII	205766	GGAA	G	inframe_deletion	MODERATE	SCT1	YBL011W	2230-2232	744	E/-	GAA/-	SK1(hom)
chrII	207220	A	G	synonymous_variant	LOW	ALK2	YBL009W	27	9	Q	caA/caG	SK1(hom)
chrII	207859	A	G	synonymous_variant	LOW	ALK2	YBL009W	666	222	L	ctA/ctG	SK1(hom)
chrII	208024	T	C	synonymous_variant	LOW	ALK2	YBL009W	831	277	I	atT/atC	SK1(hom)
chrII	208543	A	G	synonymous_variant	LOW	ALK2	YBL009W	1350	450	E	gaA/gaG	SK1(hom)
chrII	208607	G	T	missense_variant	MODERATE	ALK2	YBL009W	1414	472	V/L	Gtg/Ttg	SK1(hom)
chrII	208648	G	A	synonymous_variant	LOW	ALK2	YBL009W	1455	485	L	ctG/ctA	SK1(hom)
chrII	208870	C	T	synonymous_variant	LOW	ALK2	YBL009W	1677	559	D	gaC/gaT	SK1(hom)
chrII	208879	G	A	synonymous_variant	LOW	ALK2	YBL009W	1686	562	K	aaG/aaA	SK1(hom)
chrII	208915	C	T	synonymous_variant	LOW	ALK2	YBL009W	1722	574	F	ttC/ttT	SK1(hom)
chrII	209056	C	T	synonymous_variant	LOW	ALK2	YBL009W	1863	621	A	gcC/gcT	SK1(hom)
chrII	209607	C	T	stop_gained	HIGH	.	YBL008W-A	199	67	Q/*	Caa/Taa	SK1(hom)
chrII	210387	A	G	synonymous_variant	LOW	HIR1	YBL008W	735	245	Q	caA/caG	SK1(hom)
chrII	210582	G	A	synonymous_variant	LOW	HIR1	YBL008W	930	310	V	gtG/gtA	SK1(hom)
chrII	210621	C	T	synonymous_variant	LOW	HIR1	YBL008W	969	323	N	aaC/aaT	SK1(hom)
chrII	210974	T	C	missense_variant	MODERATE	HIR1	YBL008W	1322	441	L/P	cTa/cCa	SK1(hom)
chrII	211191	C	G	missense_variant	MODERATE	HIR1	YBL008W	1539	513	I/M	atC/atG	SK1(hom)
chrII	211270	T	C	synonymous_variant	LOW	HIR1	YBL008W	1618	540	L	Ttg/Ctg	SK1(hom)
chrII	211332	G	A	synonymous_variant	LOW	HIR1	YBL008W	1680	560	R	agG/agA	SK1(hom)
chrII	211581	C	T	synonymous_variant	LOW	HIR1	YBL008W	1929	643	S	tcC/tcT	SK1(hom)
chrII	211895	T	C	missense_variant	MODERATE	HIR1	YBL008W	2243	748	V/A	gTt/gCt	SK1(hom)
chrII	212014	T	C	synonymous_variant	LOW	HIR1	YBL008W	2362	788	L	Ttg/Ctg	SK1(hom)
chrII	212764	C	T	synonymous_variant	LOW	SLA1	YBL007C	3603	1201	G	ggG/ggA	SK1(hom)
chrII	212803	A	G	synonymous_variant	LOW	SLA1	YBL007C	3564	1188	I	atT/atC	SK1(hom)
chrII	212810	T	C	missense_variant	MODERATE	SLA1	YBL007C	3557	1186	D/G	gAt/gGt	SK1(hom)
chrII	212877	T	G	missense_variant	MODERATE	SLA1	YBL007C	3490	1164	M/L	Atg/Ctg	SK1(hom)
chrII	212882	A	G	missense_variant	MODERATE	SLA1	YBL007C	3485	1162	L/P	cTc/cCc	SK1(hom)
chrII	212886	C	G	missense_variant	MODERATE	SLA1	YBL007C	3481	1161	E/Q	Gag/Cag	SK1(hom)
chrII	213058	C	T	synonymous_variant	LOW	SLA1	YBL007C	3309	1103	G	ggG/ggA	SK1(hom)
chrII	213376	C	A	missense_variant	MODERATE	SLA1	YBL007C	2991	997	M/I	atG/atT	SK1(hom)
chrII	213397	T	A	synonymous_variant	LOW	SLA1	YBL007C	2970	990	S	tcA/tcT	SK1(hom)
chrII	213466	A	G	synonymous_variant	LOW	SLA1	YBL007C	2901	967	V	gtT/gtC	SK1(hom)
chrII	213710	C	T	missense_variant	MODERATE	SLA1	YBL007C	2657	886	R/K	aGa/aAa	SK1(hom)
chrII	213728	T	G	missense_variant	MODERATE	SLA1	YBL007C	2639	880	D/A	gAt/gCt	SK1(hom)
chrII	213883	G	A	synonymous_variant	LOW	SLA1	YBL007C	2484	828	P	ccC/ccT	SK1(hom)
chrII	213927	C	T	missense_variant	MODERATE	SLA1	YBL007C	2440	814	A/T	Gca/Aca	LAN201;LAN211(hom)
chrII	214378	A	G	synonymous_variant	LOW	SLA1	YBL007C	1989	663	N	aaT/aaC	SK1(hom)
chrII	214467	C	T	missense_variant	MODERATE	SLA1	YBL007C	1900	634	V/I	Gtt/Att	SK1(hom)
chrII	214711	G	A	synonymous_variant	LOW	SLA1	YBL007C	1656	552	F	ttC/ttT	SK1(hom)
chrII	214744	T	C	synonymous_variant	LOW	SLA1	YBL007C	1623	541	E	gaA/gaG	SK1(hom)
chrII	214810	C	T	synonymous_variant	LOW	SLA1	YBL007C	1557	519	G	ggG/ggA	SK1(hom)
chrII	215068	G	A	synonymous_variant	LOW	SLA1	YBL007C	1299	433	N	aaC/aaT	SK1(hom)
chrII	215181	G	A	synonymous_variant	LOW	SLA1	YBL007C	1186	396	L	Ctg/Ttg	SK1(hom)
chrII	215962	G	A	synonymous_variant	LOW	SLA1	YBL007C	405	135	S	tcC/tcT	SK1(hom)
chrII	215989	G	A	synonymous_variant	LOW	SLA1	YBL007C	378	126	Y	taC/taT	SK1(hom)
chrII	216051	C	T	missense_variant	MODERATE	SLA1	YBL007C	316	106	A/T	Gct/Act	SK1(hom)
chrII	216250	G	A	synonymous_variant	LOW	SLA1	YBL007C	117	39	D	gaC/gaT	SK1(hom)
chrII	216631	A	G	missense_variant	MODERATE	LDB7	YBL006C	499	167	S/P	Tcc/Ccc	SK1(hom)
chrII	216794	T	C	synonymous_variant	LOW	LDB7	YBL006C	336	112	T	acA/acG	SK1(hom)
chrII	216902	C	T	synonymous_variant	LOW	LDB7	YBL006C	228	76	A	gcG/gcA	SK1(hom)
chrII	216962	G	C	synonymous_variant	LOW	LDB7	YBL006C	168	56	S	tcC/tcG	SK1(hom)
chrII	217015	G	C	missense_variant	MODERATE	LDB7	YBL006C	115	39	H/D	Cat/Gat	SK1(hom)
chrII	217070	C	T	synonymous_variant	LOW	LDB7	YBL006C	60	20	K	aaG/aaA	SK1(hom)
chrII	217109	T	C	synonymous_variant	LOW	LDB7	YBL006C	21	7	G	ggA/ggG	SK1(hom)
chrII	217676	C	T	synonymous_variant	LOW	PDR3	YBL005W	207	69	H	caC/caT	SK1(hom)
chrII	217694	A	G	synonymous_variant	LOW	PDR3	YBL005W	225	75	S	tcA/tcG	SK1(hom)
chrII	218039	A	G	synonymous_variant	LOW	PDR3	YBL005W	570	190	Q	caA/caG	SK1(hom)
chrII	218315	T	C	synonymous_variant	LOW	PDR3	YBL005W	846	282	F	ttT/ttC	SK1(hom)
chrII	218557	C	T	missense_variant	MODERATE	PDR3	YBL005W	1088	363	S/L	tCg/tTg	SK1(hom)
chrII	218624	A	G	synonymous_variant	LOW	PDR3	YBL005W	1155	385	Q	caA/caG	SK1(hom)
chrII	218666	G	A	synonymous_variant	LOW	PDR3	YBL005W	1197	399	S	tcG/tcA	SK1(hom)
chrII	218741	G	A	synonymous_variant	LOW	PDR3	YBL005W	1272	424	L	ttG/ttA	SK1(hom)
chrII	219119	C	T	synonymous_variant	LOW	PDR3	YBL005W	1650	550	N	aaC/aaT	SK1(hom)
chrII	219197	T	C	synonymous_variant	LOW	PDR3	YBL005W	1728	576	L	ctT/ctC	SK1(hom)
chrII	219215	G	A	synonymous_variant	LOW	PDR3	YBL005W	1746	582	T	acG/acA	SK1(hom)
chrII	219381	C	T	synonymous_variant	LOW	PDR3	YBL005W	1912	638	L	Cta/Tta	SK1(hom)
chrII	220055	C	T	synonymous_variant	LOW	PDR3	YBL005W	2586	862	D	gaC/gaT	SK1(hom)
chrII	220122	G	A	missense_variant	MODERATE	PDR3	YBL005W	2653	885	A/T	Gcc/Acc	SK1(hom)
chrII	220136	C	T	synonymous_variant	LOW	PDR3	YBL005W	2667	889	N	aaC/aaT	SK1(hom)
chrII	220331	C	T	synonymous_variant	LOW	PDR3	YBL005W	2862	954	V	gtC/gtT	SK1(hom)
chrII	221598	TGATG	T	frameshift_variant	HIGH		YBL005W-A	270-273	90-91	MM/X	atGATG/at	SK1(hom)
chrII	221605	T	TCGC	inframe_insertion	MODERATE		YBL005W-A	276-277	92-93	-/R	-/CGC	SK1(hom)
chrII	221608	C	CT	frameshift_variant	HIGH		YBL005W-A	279-280	93-94	-/X	-/T	SK1(hom)
chrII	225871	G	GTC	frameshift_variant	HIGH	.	YBL005W-B	4542-4543	1514-1515	-/X	-/TC	LAN211(het)
chrII	226226	A	G	missense_variant	MODERATE	.	YBL005W-B	4897	1633	S/G	Agt/Ggt	SK1(hom)
chrII	227716	G	A	synonymous_variant	LOW	UTP20	YBL004W	81	27	K	aaG/aaA	SK1(hom)
chrII	227881	T	C	synonymous_variant	LOW	UTP20	YBL004W	246	82	Y	taT/taC	SK1(hom)
chrII	228106	T	C	synonymous_variant	LOW	UTP20	YBL004W	471	157	Y	taT/taC	SK1(hom)
chrII	228232	A	G	synonymous_variant	LOW	UTP20	YBL004W	597	199	L	ttA/ttG	SK1(hom)
chrII	228251	T	C	missense_variant	MODERATE	UTP20	YBL004W	616	206	S/P	Tct/Cct	SK1(hom)
chrII	228645	C	T	missense_variant	MODERATE	UTP20	YBL004W	1010	337	T/I	aCt/aTt	SK1(hom)
chrII	228847	C	T	synonymous_variant	LOW	UTP20	YBL004W	1212	404	S	agC/agT	SK1(hom)
chrII	229294	C	T	synonymous_variant	LOW	UTP20	YBL004W	1659	553	N	aaC/aaT	SK1(hom)
chrII	229968	C	T	missense_variant	MODERATE	UTP20	YBL004W	2333	778	A/V	gCt/gTt	SK1(hom)
chrII	230037	A	T	missense_variant	MODERATE	UTP20	YBL004W	2402	801	Y/F	tAt/tTt	SK1(hom)
chrII	231704	A	G	missense_variant	MODERATE	UTP20	YBL004W	4069	1357	N/D	Aat/Gat	SK1(hom)
chrII	231837	A	G	missense_variant	MODERATE	UTP20	YBL004W	4202	1401	N/S	aAt/aGt	SK1(hom)
chrII	231893	G	C	missense_variant	MODERATE	UTP20	YBL004W	4258	1420	V/L	Gtg/Ctg	SK1(hom)
chrII	232081	C	T	synonymous_variant	LOW	UTP20	YBL004W	4446	1482	S	tcC/tcT	SK1(hom)
chrII	232528	C	A	missense_variant	MODERATE	UTP20	YBL004W	4893	1631	F/L	ttC/ttA	SK1(hom)
chrII	232618	C	T	synonymous_variant	LOW	UTP20	YBL004W	4983	1661	I	atC/atT	SK1(hom)
chrII	232792	G	A	synonymous_variant	LOW	UTP20	YBL004W	5157	1719	K	aaG/aaA	SK1(hom)
chrII	233383	T	G	synonymous_variant	LOW	UTP20	YBL004W	5748	1916	R	cgT/cgG	SK1(hom)
chrII	233587	G	A	synonymous_variant	LOW	UTP20	YBL004W	5952	1984	G	ggG/ggA	SK1(hom)
chrII	234280	T	C	synonymous_variant	LOW	UTP20	YBL004W	6645	2215	S	tcT/tcC	SK1(hom)
chrII	234991	T	A	synonymous_variant	LOW	UTP20	YBL004W	7356	2452	A	gcT/gcA	SK1(hom)
chrII	235113	C	T	missense_variant	MODERATE	UTP20	YBL004W	7478	2493	A/V	gCc/gTc	SK1(hom)
chrII	236554	C	T	synonymous_variant	LOW	HTB2	YBL002W	63	21	A	gcC/gcT	SK1(hom)
chrII	237189	A	G	synonymous_variant	LOW	ECM15	YBL001C	279	93	D	gaT/gaC	SK1(hom)
chrII	237444	C	T	synonymous_variant	LOW	ECM15	YBL001C	24	8	A	gcG/gcA	SK1(hom)
chrII	238944	T	A	synonymous_variant	LOW	NTH2	YBR001C	2340	780	L	ctA/ctT	SK1(hom)
chrII	239223	C	A	synonymous_variant	LOW	NTH2	YBR001C	2061	687	L	ctG/ctT	SK1(hom)
chrII	239528	A	C	missense_variant	MODERATE	NTH2	YBR001C	1756	586	Y/D	Tat/Gat	SK1(hom)
chrII	239597	C	T	missense_variant	MODERATE	NTH2	YBR001C	1687	563	E/K	Gag/Aag	SK1(hom)
chrII	239775	C	T	synonymous_variant	LOW	NTH2	YBR001C	1509	503	E	gaG/gaA	SK1(hom)
chrII	239837	C	T	missense_variant	MODERATE	NTH2	YBR001C	1447	483	E/K	Gaa/Aaa	SK1(hom)
chrII	239951	A	G	missense_variant	MODERATE	NTH2	YBR001C	1333	445	S/P	Tct/Cct	SK1(hom)
chrII	239988	A	G	synonymous_variant	LOW	NTH2	YBR001C	1296	432	P	ccT/ccC	SK1(hom)
chrII	239994	C	T	synonymous_variant	LOW	NTH2	YBR001C	1290	430	S	tcG/tcA	SK1(hom)
chrII	240048	C	A	missense_variant	MODERATE	NTH2	YBR001C	1236	412	L/F	ttG/ttT	SK1(hom)
chrII	241857	C	T	missense_variant	MODERATE	RER2	YBR002C	712	238	E/K	Gag/Aag	LAN201;LAN211(hom)
chrII	242023	G	A	synonymous_variant	LOW	RER2	YBR002C	546	182	G	ggC/ggT	SK1(hom)
chrII	242434	G	A	synonymous_variant	LOW	RER2	YBR002C	135	45	F	ttC/ttT	SK1(hom)
chrII	242880	C	A	synonymous_variant	LOW	COQ1	YBR003W	72	24	S	tcC/tcA	SK1(hom)
chrII	243486	G	A	synonymous_variant	LOW	COQ1	YBR003W	678	226	G	ggG/ggA	SK1(hom)
chrII	243495	A	G	synonymous_variant	LOW	COQ1	YBR003W	687	229	T	acA/acG	SK1(hom)
chrII	244064	A	G	missense_variant	MODERATE	COQ1	YBR003W	1256	419	K/R	aAa/aGa	SK1(hom)
chrII	244090	A	C	missense_variant	MODERATE	COQ1	YBR003W	1282	428	N/H	Aat/Cat	SK1(hom)
chrII	244779	A	G	synonymous_variant	LOW	GPI18	YBR004C	889	297	L	Tta/Cta	SK1(hom)
chrII	245034	C	T	missense_variant	MODERATE	GPI18	YBR004C	634	212	A/T	Gct/Act	SK1(hom)
chrII	245073	A	G	missense_variant	MODERATE	GPI18	YBR004C	595	199	S/P	Tcg/Ccg	SK1(hom)
chrII	245200	G	A	synonymous_variant	LOW	GPI18	YBR004C	468	156	F	ttC/ttT	SK1(hom)
chrII	245305	C	T	synonymous_variant	LOW	GPI18	YBR004C	363	121	L	ttG/ttA	SK1(hom)
chrII	246027	T	G	missense_variant	MODERATE	RCR1	YBR005W	122	41	I/R	aTa/aGa	SK1(hom)
chrII	246313	C	T	synonymous_variant	LOW	RCR1	YBR005W	408	136	P	ccC/ccT	SK1(hom)
chrII	246331	A	G	synonymous_variant	LOW	RCR1	YBR005W	426	142	E	gaA/gaG	SK1(hom)
chrII	247040	C	T	synonymous_variant	LOW	UGA2	YBR006W	31	11	L	Cta/Tta	LAN201;LAN211(hom);SK1(hom)
chrII	247069	T	A	synonymous_variant	LOW	UGA2	YBR006W	60	20	S	tcT/tcA	SK1(hom)
chrII	247234	A	G	synonymous_variant	LOW	UGA2	YBR006W	225	75	T	acA/acG	LAN201;LAN211(hom);SK1(hom)
chrII	247399	A	G	synonymous_variant	LOW	UGA2	YBR006W	390	130	A	gcA/gcG	SK1(hom)
chrII	247522	G	A	synonymous_variant	LOW	UGA2	YBR006W	513	171	T	acG/acA	LAN201;LAN211(hom);SK1(hom)
chrII	247531	C	T	synonymous_variant	LOW	UGA2	YBR006W	522	174	A	gcC/gcT	LAN201;LAN211(hom);SK1(hom)
chrII	247603	A	T	synonymous_variant	LOW	UGA2	YBR006W	594	198	A	gcA/gcT	LAN201;LAN211(hom)
chrII	247759	G	A	synonymous_variant	LOW	UGA2	YBR006W	750	250	L	ttG/ttA	LAN201;LAN211(hom)
chrII	247789	A	G	synonymous_variant	LOW	UGA2	YBR006W	780	260	K	aaA/aaG	LAN201;LAN211(hom);SK1(hom)
chrII	247813	C	T	synonymous_variant	LOW	UGA2	YBR006W	804	268	N	aaC/aaT	LAN201;LAN211(hom)
chrII	247894	T	C	synonymous_variant	LOW	UGA2	YBR006W	885	295	G	ggT/ggC	SK1(hom)
chrII	247993	C	T	synonymous_variant	LOW	UGA2	YBR006W	984	328	G	ggC/ggT	LAN201;LAN211(hom)
chrII	248152	A	T	synonymous_variant	LOW	UGA2	YBR006W	1143	381	V	gtA/gtT	LAN201;LAN211(hom)
chrII	248159	T	A	missense_variant	MODERATE	UGA2	YBR006W	1150	384	S/T	Tca/Aca	SK1(hom)
chrII	248212	A	G	synonymous_variant	LOW	UGA2	YBR006W	1203	401	L	ttA/ttG	LAN201;LAN211(hom)
chrII	248918	C	T	missense_variant	MODERATE	DSF2	YBR007C	2099	700	R/K	aGg/aAg	SK1(hom)
chrII	248980	G	A	synonymous_variant	LOW	DSF2	YBR007C	2037	679	G	ggC/ggT	SK1(hom)
chrII	250316	G	A	missense_variant	MODERATE	DSF2	YBR007C	701	234	T/I	aCt/aTt	SK1(hom)
chrII	250537	C	T	synonymous_variant	LOW	DSF2	YBR007C	480	160	V	gtG/gtA	SK1(hom)
chrII	250789	T	C	synonymous_variant	LOW	DSF2	YBR007C	228	76	E	gaA/gaG	SK1(hom)
chrII	252572	T	G	synonymous_variant	LOW	FLR1	YBR008C	1638	546	T	acA/acC	W303
chrII	252578	C	T	synonymous_variant	LOW	FLR1	YBR008C	1632	544	S	tcG/tcA	W303
chrII	252589	T	C	missense_variant	MODERATE	FLR1	YBR008C	1621	541	T/A	Aca/Gca	SK1(hom);W303
chrII	252599	T	C	synonymous_variant	LOW	FLR1	YBR008C	1611	537	P	ccA/ccG	W303
chrII	252680	A	G	synonymous_variant	LOW	FLR1	YBR008C	1530	510	P	ccT/ccC	W303
chrII	252704	G	T	missense_variant	MODERATE	FLR1	YBR008C	1506	502	D/E	gaC/gaA	W303
chrII	252792	T	G	missense_variant	MODERATE	FLR1	YBR008C	1418	473	K/T	aAg/aCg	W303
chrII	253095	C	T	missense_variant	MODERATE	FLR1	YBR008C	1115	372	S/N	aGc/aAc	W303
chrII	253219	G	A	missense_variant	MODERATE	FLR1	YBR008C	991	331	L/F	Ctc/Ttc	SK1(hom);W303
chrII	253709	G	A	synonymous_variant	LOW	FLR1	YBR008C	501	167	R	cgC/cgT	W303
chrII	254006	T	A	synonymous_variant	LOW	FLR1	YBR008C	204	68	S	tcA/tcT	SK1(hom)
chrII	254030	C	T	synonymous_variant	LOW	FLR1	YBR008C	180	60	S	tcG/tcA	W303
chrII	254124	T	C	missense_variant	MODERATE	FLR1	YBR008C	86	29	Q/R	cAg/cGg	W303
chrII	255469	G	A	synonymous_variant	LOW	HHF1	YBR009C	216	72	T	acC/acT	SK1(hom);W303
chrII	256651	T	C	synonymous_variant	LOW	HHT1	YBR010W	321	107	D	gaT/gaC	SK1(hom)
chrII	257176	G	A	missense_variant	MODERATE	IPP1	YBR011C	800	267	P/L	cCa/cTa	W303
chrII	257430	C	T	synonymous_variant	LOW	IPP1	YBR011C	546	182	L	ctG/ctA	W303
chrII	257565	T	C	synonymous_variant	LOW	IPP1	YBR011C	411	137	Q	caA/caG	SK1(hom);W303
chrII	257913	T	C	synonymous_variant	LOW	IPP1	YBR011C	63	21	E	gaA/gaG	W303
chrII	259158	A	G	missense_variant	MODERATE	.	YBR012C	409	137	S/P	Tct/Cct	SK1(hom)
chrII	259235	T	C	missense_variant	MODERATE	.	YBR012C	332	111	K/R	aAa/aGa	SK1(hom)
chrII	259417	T	C	missense_variant	MODERATE	.	YBR012C	150	50	I/M	atA/atG	SK1(hom)
chrII	259419	T	C	missense_variant	MODERATE	.	YBR012C	148	50	I/V	Ata/Gta	SK1(hom)
chrII	259438	A	G	synonymous_variant	LOW	.	YBR012C	129	43	N	aaT/aaC	SK1(hom)
chrII	265545	C	T	missense_variant	MODERATE	.	YBR013C	337	113	G/R	Ggg/Agg	LAN201;LAN211(hom)
chrII	265684	A	G	synonymous_variant	LOW	.	YBR013C	198	66	N	aaT/aaC	SK1(hom)
chrII	265770	T	A	missense_variant	MODERATE	.	YBR013C	112	38	N/Y	Aat/Tat	SK1(hom)
chrII	265831	A	G	synonymous_variant	LOW	.	YBR013C	51	17	G	ggT/ggC	SK1(hom)
chrII	266773	G	A	synonymous_variant	LOW	GRX7	YBR014C	564	188	S	agC/agT	W303
chrII	266791	G	A	synonymous_variant	LOW	GRX7	YBR014C	546	182	D	gaC/gaT	W303
chrII	267105	T	C	missense_variant	MODERATE	GRX7	YBR014C	232	78	K/E	Aaa/Gaa	W303
chrII	267213	G	A	missense_variant	MODERATE	GRX7	YBR014C	124	42	H/Y	Cat/Tat	SK1(hom)
chrII	268100	G	A	synonymous_variant	LOW	MNN2	YBR015C	1404	468	I	atC/atT	SK1(hom);W303
chrII	268167	C	T	missense_variant	MODERATE	MNN2	YBR015C	1337	446	G/D	gGc/gAc	SK1(hom)
chrII	268270	A	G	missense_variant	MODERATE	MNN2	YBR015C	1234	412	S/P	Tca/Cca	SK1(hom)
chrII	268319	A	G	synonymous_variant	LOW	MNN2	YBR015C	1185	395	G	ggT/ggC	SK1(hom);W303
chrII	268398	G	C	missense_variant	MODERATE	MNN2	YBR015C	1106	369	A/G	gCt/gGt	SK1(hom)
chrII	268490	C	T	synonymous_variant	LOW	MNN2	YBR015C	1014	338	L	ttG/ttA	SK1(hom)
chrII	268644	G	T	missense_variant	MODERATE	MNN2	YBR015C	860	287	T/K	aCg/aAg	SK1(hom);W303
chrII	268844	C	G	synonymous_variant	LOW	MNN2	YBR015C	660	220	L	ctG/ctC	W303
chrII	268895	G	A	synonymous_variant	LOW	MNN2	YBR015C	609	203	V	gtC/gtT	SK1(hom);W303
chrII	268913	G	A	synonymous_variant	LOW	MNN2	YBR015C	591	197	T	acC/acT	SK1(hom);W303
chrII	268925	C	T	synonymous_variant	LOW	MNN2	YBR015C	579	193	R	agG/agA	SK1(hom);W303
chrII	268930	A	G	synonymous_variant	LOW	MNN2	YBR015C	574	192	L	Tta/Cta	SK1(hom);W303
chrII	268949	T	C	synonymous_variant	LOW	MNN2	YBR015C	555	185	A	gcA/gcG	SK1(hom);W303
chrII	269013	G	A	missense_variant	MODERATE	MNN2	YBR015C	491	164	P/L	cCa/cTa	SK1(hom)
chrII	269025	G	T	missense_variant	MODERATE	MNN2	YBR015C	479	160	T/N	aCt/aAt	SK1(hom)
chrII	269026	T	C	missense_variant	MODERATE	MNN2	YBR015C	478	160	T/A	Act/Gct	SK1(hom)
chrII	269029	C	A	missense_variant	MODERATE	MNN2	YBR015C	475	159	A/S	Gcg/Tcg	SK1(hom)
chrII	269036	C	A	missense_variant	MODERATE	MNN2	YBR015C	468	156	E/D	gaG/gaT	SK1(hom)
chrII	269066	A	G	synonymous_variant	LOW	MNN2	YBR015C	438	146	S	agT/agC	W303
chrII	269210	C	G	missense_variant	MODERATE	MNN2	YBR015C	294	98	K/N	aaG/aaC	SK1(hom)
chrII	269255	G	A	synonymous_variant	LOW	MNN2	YBR015C	249	83	S	agC/agT	W303
chrII	269402	G	A	synonymous_variant	LOW	MNN2	YBR015C	102	34	N	aaC/aaT	SK1(hom)
chrII	270315	G	T	synonymous_variant	LOW	.	YBR016W	69	23	P	ccG/ccT	W303
chrII	270387	CCAG	C	inframe_deletion	MODERATE	.	YBR016W	142-144	48	Q/-	CAG/-	SK1(hom);W303
chrII	270480	T	TCAGCAGGGATATAAC	inframe_insertion	MODERATE	.	YBR016W	234-235	78-79	-/QQGYN	-/CAGCAGGGATATAAC	W303
chrII	271427	C	T	synonymous_variant	LOW	KAP104	YBR017C	2277	759	A	gcG/gcA	W303
chrII	271526	C	T	synonymous_variant	LOW	KAP104	YBR017C	2178	726	S	tcG/tcA	W303
chrII	271598	C	T	synonymous_variant	LOW	KAP104	YBR017C	2106	702	L	ttG/ttA	SK1(hom)
chrII	271912	G	A	synonymous_variant	LOW	KAP104	YBR017C	1792	598	L	Ctg/Ttg	SK1(hom)
chrII	272267	C	T	synonymous_variant	LOW	KAP104	YBR017C	1437	479	R	agG/agA	SK1(hom)
chrII	272537	TTCATCA	T	inframe_deletion	MODERATE	KAP104	YBR017C	1161-1166	387-389	DDE/E	gaTGATGAa/gaa	SK1(hom)
chrII	272699	T	C	synonymous_variant	LOW	KAP104	YBR017C	1005	335	E	gaA/gaG	SK1(hom)
chrII	274439	T	C	synonymous_variant	LOW	GAL7	YBR018C	1089	363	L	ctA/ctG	SK1(hom)
chrII	274460	T	C	synonymous_variant	LOW	GAL7	YBR018C	1068	356	L	ttA/ttG	SK1(hom)
chrII	274553	A	G	synonymous_variant	LOW	GAL7	YBR018C	975	325	A	gcT/gcC	SK1(hom)
chrII	274625	C	T	synonymous_variant	LOW	GAL7	YBR018C	903	301	L	ttG/ttA	SK1(hom)
chrII	274973	A	G	synonymous_variant	LOW	GAL7	YBR018C	555	185	A	gcT/gcC	SK1(hom)
chrII	275024	T	C	synonymous_variant	LOW	GAL7	YBR018C	504	168	E	gaA/gaG	SK1(hom)
chrII	275372	T	C	synonymous_variant	LOW	GAL7	YBR018C	156	52	P	ccA/ccG	SK1(hom)
chrII	276361	A	G	synonymous_variant	LOW	GAL10	YBR019C	1992	664	I	atT/atC	SK1(hom)
chrII	276412	A	G	synonymous_variant	LOW	GAL10	YBR019C	1941	647	Y	taT/taC	SK1(hom)
chrII	276526	C	T	synonymous_variant	LOW	GAL10	YBR019C	1827	609	K	aaG/aaA	SK1(hom)
chrII	276555	A	C	missense_variant	MODERATE	GAL10	YBR019C	1798	600	C/G	Tgt/Ggt	SK1(hom)
chrII	276676	T	C	synonymous_variant	LOW	GAL10	YBR019C	1677	559	S	tcA/tcG	SK1(hom)
chrII	276763	C	T	synonymous_variant	LOW	GAL10	YBR019C	1590	530	T	acG/acA	SK1(hom)
chrII	276799	C	G	missense_variant	MODERATE	GAL10	YBR019C	1554	518	M/I	atG/atC	SK1(hom)
chrII	277566	G	T	missense_variant	MODERATE	GAL10	YBR019C	787	263	Q/K	Caa/Aaa	SK1(hom)
chrII	277803	T	C	missense_variant	MODERATE	GAL10	YBR019C	550	184	S/G	Agt/Ggt	SK1(hom)
chrII	277874	G	T	missense_variant	MODERATE	GAL10	YBR019C	479	160	T/N	aCt/aAt	SK1(hom)
chrII	279383	G	A	synonymous_variant	LOW	GAL1	YBR020W	363	121	S	tcG/tcA	SK1(hom)
chrII	279623	T	C	synonymous_variant	LOW	GAL1	YBR020W	603	201	I	atT/atC	SK1(hom)
chrII	279910	T	C	missense_variant	MODERATE	GAL1	YBR020W	890	297	L/P	cTt/cCt	SK1(hom)
chrII	280109	A	G	synonymous_variant	LOW	GAL1	YBR020W	1089	363	A	gcA/gcG	SK1(hom)
chrII	280261	C	A	missense_variant	MODERATE	GAL1	YBR020W	1241	414	A/E	gCg/gAg	SK1(hom)
chrII	280277	C	T	synonymous_variant	LOW	GAL1	YBR020W	1257	419	D	gaC/gaT	SK1(hom)
chrII	280550	A	T	synonymous_variant	LOW	GAL1	YBR020W	1530	510	L	ctA/ctT	SK1(hom)
chrII	280562	C	T	synonymous_variant	LOW	GAL1	YBR020W	1542	514	I	atC/atT	SK1(hom)
chrII	282015	C	T	synonymous_variant	LOW	FUR4	YBR021W	573	191	P	ccC/ccT	SK1(hom)
chrII	282024	C	T	synonymous_variant	LOW	FUR4	YBR021W	582	194	N	aaC/aaT	SK1(hom)
chrII	282099	A	G	synonymous_variant	LOW	FUR4	YBR021W	657	219	K	aaA/aaG	SK1(hom)
chrII	282128	A	G	missense_variant	MODERATE	FUR4	YBR021W	686	229	K/R	aAa/aGa	SK1(hom)
chrII	282495	G	A	synonymous_variant	LOW	FUR4	YBR021W	1053	351	V	gtG/gtA	SK1(hom)
chrII	282657	C	A	synonymous_variant	LOW	FUR4	YBR021W	1215	405	I	atC/atA	SK1(hom)
chrII	283092	A	T	synonymous_variant	LOW	FUR4	YBR021W	1650	550	G	ggA/ggT	SK1(hom)
chrII	283800	C	T	synonymous_variant	LOW	POA1	YBR022W	63	21	L	ctC/ctT	SK1(hom)
chrII	283860	G	A	synonymous_variant	LOW	POA1	YBR022W	123	41	L	ttG/ttA	SK1(hom)
chrII	283935	A	G	missense_variant	MODERATE	POA1	YBR022W	198	66	I/M	atA/atG	SK1(hom)
chrII	284107	T	A	missense_variant	MODERATE	POA1	YBR022W	370	124	S/T	Tca/Aca	SK1(hom)
chrII	284108	C	T	missense_variant	MODERATE	POA1	YBR022W	371	124	S/L	tCa/tTa	SK1(hom)
chrII	284437	G	T	missense_variant	MODERATE	CHS3	YBR023C	3489	1163	F/L	ttC/ttA	SK1(hom)
chrII	284893	T	C	synonymous_variant	LOW	CHS3	YBR023C	3033	1011	R	agA/agG	SK1(hom)
chrII	285666	T	C	missense_variant	MODERATE	CHS3	YBR023C	2260	754	I/V	Att/Gtt	SK1(hom)
chrII	285685	G	A	synonymous_variant	LOW	CHS3	YBR023C	2241	747	Y	taC/taT	SK1(hom)
chrII	285772	T	C	synonymous_variant	LOW	CHS3	YBR023C	2154	718	P	ccA/ccG	SK1(hom)
chrII	285829	G	A	synonymous_variant	LOW	CHS3	YBR023C	2097	699	G	ggC/ggT	SK1(hom)
chrII	286002	G	A	synonymous_variant	LOW	CHS3	YBR023C	1924	642	L	Ctg/Ttg	SK1(hom)
chrII	286708	C	T	synonymous_variant	LOW	CHS3	YBR023C	1218	406	L	ttG/ttA	SK1(hom)
chrII	286762	A	G	synonymous_variant	LOW	CHS3	YBR023C	1164	388	L	ctT/ctC	SK1(hom)
chrII	286855	C	T	synonymous_variant	LOW	CHS3	YBR023C	1071	357	K	aaG/aaA	SK1(hom)
chrII	286879	A	G	synonymous_variant	LOW	CHS3	YBR023C	1047	349	D	gaT/gaC	SK1(hom)
chrII	286894	A	G	synonymous_variant	LOW	CHS3	YBR023C	1032	344	H	caT/caC	SK1(hom)
chrII	287110	A	G	synonymous_variant	LOW	CHS3	YBR023C	816	272	L	ctT/ctC	SK1(hom)
chrII	287113	G	A	synonymous_variant	LOW	CHS3	YBR023C	813	271	T	acC/acT	SK1(hom)
chrII	287260	A	C	synonymous_variant	LOW	CHS3	YBR023C	666	222	G	ggT/ggG	SK1(hom)
chrII	287483	G	A	missense_variant	MODERATE	CHS3	YBR023C	443	148	T/M	aCg/aTg	SK1(hom)
chrII	287551	A	G	synonymous_variant	LOW	CHS3	YBR023C	375	125	S	agT/agC	SK1(hom)
chrII	287818	A	G	synonymous_variant	LOW	CHS3	YBR023C	108	36	H	caT/caC	SK1(hom)
chrII	289530	G	C	missense_variant	MODERATE	SCO2	YBR024W	86	29	G/A	gGc/gCc	SK1(hom)
chrII	289601	C	A	missense_variant	MODERATE	SCO2	YBR024W	157	53	Q/K	Caa/Aaa	SK1(hom)
chrII	289642	A	G	synonymous_variant	LOW	SCO2	YBR024W	198	66	E	gaA/gaG	SK1(hom)
chrII	289723	G	A	synonymous_variant	LOW	SCO2	YBR024W	279	93	T	acG/acA	SK1(hom)
chrII	289906	C	T	synonymous_variant	LOW	SCO2	YBR024W	462	154	C	tgC/tgT	SK1(hom)
chrII	289966	T	C	synonymous_variant	LOW	SCO2	YBR024W	522	174	D	gaT/gaC	SK1(hom)
chrII	291653	A	G	synonymous_variant	LOW	OLA1	YBR025C	213	71	D	gaT/gaC	SK1(hom)
chrII	292922	A	G	synonymous_variant	LOW	ETR1	YBR026C	1098	366	G	ggT/ggC	SK1(hom)
chrII	293020	A	C	missense_variant	MODERATE	ETR1	YBR026C	1000	334	Y/D	Tat/Gat	SK1(hom)
chrII	293057	C	T	synonymous_variant	LOW	ETR1	YBR026C	963	321	K	aaG/aaA	SK1(hom)
chrII	293099	C	T	synonymous_variant	LOW	ETR1	YBR026C	921	307	G	ggG/ggA	SK1(hom)
chrII	293297	G	A	synonymous_variant	LOW	ETR1	YBR026C	723	241	A	gcC/gcT	SK1(hom)
chrII	293354	A	C	missense_variant	MODERATE	ETR1	YBR026C	666	222	D/E	gaT/gaG	SK1(hom)
chrII	293399	T	G	synonymous_variant	LOW	ETR1	YBR026C	621	207	I	atA/atC	SK1(hom)
chrII	293405	A	G	synonymous_variant	LOW	ETR1	YBR026C	615	205	S	agT/agC	SK1(hom)
chrII	293501	A	G	synonymous_variant	LOW	ETR1	YBR026C	519	173	S	agT/agC	SK1(hom)
chrII	293504	G	A	synonymous_variant	LOW	ETR1	YBR026C	516	172	N	aaC/aaT	SK1(hom)
chrII	293539	C	T	missense_variant	MODERATE	ETR1	YBR026C	481	161	G/S	Ggt/Agt	LAN201;LAN211(hom)
chrII	293549	A	G	synonymous_variant	LOW	ETR1	YBR026C	471	157	N	aaT/aaC	SK1(hom)
chrII	293630	A	G	synonymous_variant	LOW	ETR1	YBR026C	390	130	N	aaT/aaC	SK1(hom)
chrII	293954	C	T	synonymous_variant	LOW	ETR1	YBR026C	66	22	S	tcG/tcA	SK1(hom)
chrII	294230	C	T	missense_variant	MODERATE	.	YBR027C	127	43	G/S	Ggt/Agt	SK1(hom)
chrII	295028	C	T	synonymous_variant	LOW	YPK3	YBR028C	975	325	T	acG/acA	SK1(hom)
chrII	295058	G	T	missense_variant	MODERATE	YPK3	YBR028C	945	315	N/K	aaC/aaA	SK1(hom)
chrII	295631	G	A	synonymous_variant	LOW	YPK3	YBR028C	372	124	N	aaC/aaT	SK1(hom)
chrII	295710	C	G	missense_variant	MODERATE	YPK3	YBR028C	293	98	R/P	cGa/cCa	SK1(hom)
chrII	295912	T	C	missense_variant	MODERATE	YPK3	YBR028C	91	31	N/D	Aat/Gat	SK1(hom)
chrII	296774	A	G	synonymous_variant	LOW	CDS1	YBR029C	969	323	I	atT/atC	SK1(hom)
chrII	296843	G	A	synonymous_variant	LOW	CDS1	YBR029C	900	300	N	aaC/aaT	SK1(hom)
chrII	297226	G	A	synonymous_variant	LOW	CDS1	YBR029C	517	173	L	Ctg/Ttg	SK1(hom)
chrII	297515	G	A	synonymous_variant	LOW	CDS1	YBR029C	228	76	F	ttC/ttT	SK1(hom)
chrII	297602	G	T	synonymous_variant	LOW	CDS1	YBR029C	141	47	T	acC/acA	SK1(hom)
chrII	298678	A	G	synonymous_variant	LOW	RKM3	YBR030W	387	129	R	cgA/cgG	SK1(hom)
chrII	298721	G	A	missense_variant	MODERATE	RKM3	YBR030W	430	144	A/T	Gca/Aca	SK1(hom);W303
chrII	298732	A	G	synonymous_variant	LOW	RKM3	YBR030W	441	147	E	gaA/gaG	SK1(hom)
[truncated: 47,933 more rows]
